# Supplementary material for: DNA methylation models of protein abundance across the lifecourse
Source: Clin Epigenetics. 2024 Dec 21;16:189. doi: 10.1186/s13148-024-01802-y (PMC11663311; doi:10.1186/s13148-024-01802-y)
Supplement: Supplementary file 1 — Additional file 1 [file 13148_2024_1802_MOESM1_ESM.csv]

	Variable	Coefficient	Protein
1	(Intercept)	0.000400750340545024	IL8_F24
2	cg16241932	-0.00184617530776037	IL8_F24
3	cg15197688	0.00110365353242237	IL8_F24
4	(Intercept)	9.6995382620515e-06	VEGFA_F24
5	cg22867893	-1.2901717861636e-05	VEGFA_F24
6	cg07173352	-5.50961359064852e-06	VEGFA_F24
7	(Intercept)	0.055934923682168	CD8A_F24
8	cg13910785	-0.0100608566129034	CD8A_F24
9	cg11574174	-0.142058548474694	CD8A_F24
10	(Intercept)	0.0044628534231927	MCP3_F24
11	cg14866535	-0.0033830873335677	MCP3_F24
12	cg02627872	-0.00809050452621948	MCP3_F24
13	(Intercept)	-0.82187580583198	GDNF_F24
14	cg23875663	0.000173418896522826	GDNF_F24
15	cg03452160	-0.000133907692569848	GDNF_F24
16	cg16481497	-0.000310174837065287	GDNF_F24
17	cg24347498	4.60769298199805e-05	GDNF_F24
18	cg10732921	0.000463311184969116	GDNF_F24
19	cg01098981	0.00042734730404662	GDNF_F24
20	cg00376553	0.00011484601954712	GDNF_F24
21	cg22685502	5.36428690654849e-05	GDNF_F24
22	cg19006848	-0.000154221031921775	GDNF_F24
23	cg20390814	0.00018146592190376	GDNF_F24
24	cg06786335	0.000234188714183749	GDNF_F24
25	cg14485407	-3.18584519278078e-05	GDNF_F24
26	cg09659208	0.000294960987097711	GDNF_F24
27	cg18426033	3.37229984378464e-05	GDNF_F24
28	cg07677084	-0.000159737395421372	GDNF_F24
29	cg00494446	-0.000703862936406053	GDNF_F24
30	cg01631322	-2.87139689805059e-05	GDNF_F24
31	cg25771195	-0.000107338650919672	GDNF_F24
32	cg23368162	1.5821841035244e-05	GDNF_F24
33	cg02965092	0.000357027918953579	GDNF_F24
34	cg13016797	-0.000302405242821441	GDNF_F24
35	cg11017445	6.21809123214681e-05	GDNF_F24
36	cg05098827	-0.000208570274771678	GDNF_F24
37	cg24643105	-0.00330680705887162	GDNF_F24
38	cg23026595	-0.000198562428612345	GDNF_F24
39	cg05428452	-0.000111288894073954	GDNF_F24
40	cg02510736	4.71020176723007e-05	GDNF_F24
41	cg04586126	5.54546736420709e-05	GDNF_F24
42	cg22193436	8.32732686838693e-05	GDNF_F24
43	cg23222243	0.000322563034893041	GDNF_F24
44	cg24760717	-8.71436296540836e-05	GDNF_F24
45	cg12539787	-0.000124458878469255	GDNF_F24
46	cg15545739	0.000108466651035411	GDNF_F24
47	cg06557624	-0.000236560679186401	GDNF_F24
48	cg12748638	0.000148273470026517	GDNF_F24
49	cg05527459	0.000361163580375857	GDNF_F24
50	cg18346273	0.000387837398178244	GDNF_F24
51	cg10366786	-7.62213391937654e-05	GDNF_F24
52	cg00425828	-0.000212430278959832	GDNF_F24
53	cg08800144	2.45085067489257e-05	GDNF_F24
54	cg26053291	0.000120468461026748	GDNF_F24
55	cg12009827	4.47673339336276e-06	GDNF_F24
56	cg04751511	2.08754667082906e-05	GDNF_F24
57	cg21619825	-0.000261878048740602	GDNF_F24
58	cg25153852	2.40587848040098e-05	GDNF_F24
59	cg17295556	0.000816888919704619	GDNF_F24
60	cg18196453	-0.000166531668656021	GDNF_F24
61	cg05582160	0.000133132019586579	GDNF_F24
62	cg16371688	-2.92015867198039e-05	GDNF_F24
63	cg24804488	0.000287963628848714	GDNF_F24
64	cg17922749	2.39309552103857e-05	GDNF_F24
65	cg21367957	8.25813601868627e-05	GDNF_F24
66	cg19544996	0.000244139120604815	GDNF_F24
67	cg19214942	5.92103968682161e-05	GDNF_F24
68	cg11574745	-0.000345284448225712	GDNF_F24
69	cg20571119	7.6646247791583e-05	GDNF_F24
70	cg04358214	0.000327212096298143	GDNF_F24
71	cg23016695	-0.000232088848520882	GDNF_F24
72	cg07161588	0.000273198780938738	GDNF_F24
73	cg20281573	0.000503000884105803	GDNF_F24
74	cg05398769	0.00024577625423028	GDNF_F24
75	cg17422460	-6.00242365548494e-05	GDNF_F24
76	cg13531599	-0.000117068709811064	GDNF_F24
77	cg20994481	-0.000156524547744499	GDNF_F24
78	cg07915849	-2.53858144940458e-05	GDNF_F24
79	cg13981572	-0.000321459305041807	GDNF_F24
80	cg25464140	0.000178831628767942	GDNF_F24
81	cg04898835	8.06975549409878e-05	GDNF_F24
82	cg24609704	0.000308053866507278	GDNF_F24
83	cg11982081	-0.000110146638559362	GDNF_F24
84	cg14320036	2.5365986312774e-05	GDNF_F24
85	cg14929320	2.19543794890871e-05	GDNF_F24
86	cg09120918	0.000235959967400314	GDNF_F24
87	cg19230532	0.000233535340828895	GDNF_F24
88	cg14509777	-0.00164160761367501	GDNF_F24
89	cg24754277	4.07159774556362e-05	GDNF_F24
90	cg05322222	-0.000139393957501572	GDNF_F24
91	cg12104982	6.10957296814181e-05	GDNF_F24
92	cg19791728	0.000518760327905815	GDNF_F24
93	cg04354845	9.66706547393867e-05	GDNF_F24
94	cg21276056	8.97491991358293e-05	GDNF_F24
95	cg05189804	3.72075765619309e-05	GDNF_F24
96	cg22582875	-0.000166492487780072	GDNF_F24
97	cg05103917	-8.59295469919844e-05	GDNF_F24
98	cg03887958	-8.75786427038877e-06	GDNF_F24
99	cg04282238	-0.000170669269296299	GDNF_F24
100	cg13936797	-5.10557289782629e-05	GDNF_F24
101	cg10033488	-0.000169768268258421	GDNF_F24
102	cg21026634	-3.8389169605869e-05	GDNF_F24
103	cg19934822	-0.000315979730064342	GDNF_F24
104	cg10588135	-5.95940172704452e-05	GDNF_F24
105	cg04779428	0.000120207248283507	GDNF_F24
106	cg21926091	-0.000259312250509145	GDNF_F24
107	cg09762748	0.000212319264818817	GDNF_F24
108	cg16956804	0.000125725524126616	GDNF_F24
109	cg04500520	0.000132873319519128	GDNF_F24
110	cg06700740	8.58111916137364e-05	GDNF_F24
111	cg15032621	0.00064434940803118	GDNF_F24
112	cg26305756	-0.000139719863668166	GDNF_F24
113	cg22798261	-0.000313942223372298	GDNF_F24
114	cg15032962	-7.56373268383847e-05	GDNF_F24
115	cg19781472	-0.000240635681880183	GDNF_F24
116	cg21003931	-0.000503489745599374	GDNF_F24
117	cg26572207	-9.20623851370457e-05	GDNF_F24
118	cg05868126	-7.67928735946817e-05	GDNF_F24
119	cg00317609	3.0383536258453e-05	GDNF_F24
120	cg12999267	5.64449763805097e-05	GDNF_F24
121	cg08778580	4.02988320547451e-05	GDNF_F24
122	cg16693881	-0.000127100088275392	GDNF_F24
123	cg15953070	0.000496133862153987	GDNF_F24
124	cg19134374	-1.3069773658836e-05	GDNF_F24
125	cg14950134	4.02068565323099e-05	GDNF_F24
126	cg01591938	-3.2787649133873e-05	GDNF_F24
127	cg13022387	0.000104794210463038	GDNF_F24
128	cg06500073	-0.00073106595950583	GDNF_F24
129	cg05622566	4.46767612034035e-05	GDNF_F24
130	cg15865637	0.000123047055124058	GDNF_F24
131	cg25268100	-0.000206873305617147	GDNF_F24
132	cg25431820	0.000204067910707915	GDNF_F24
133	cg15128638	3.63405208906081e-07	GDNF_F24
134	cg13817395	8.35562844595159e-05	GDNF_F24
135	cg05275589	-4.5107403690342e-05	GDNF_F24
136	cg11572977	-6.49212157570333e-05	GDNF_F24
137	cg19777470	-7.75837150458627e-05	GDNF_F24
138	cg02161940	7.40022228909367e-07	GDNF_F24
139	cg19739774	-0.000149452980771605	GDNF_F24
140	cg21741562	0.000115138961580001	GDNF_F24
141	cg19470726	1.53839870650851e-05	GDNF_F24
142	cg15648389	0.00031378193027536	GDNF_F24
143	cg18810506	-4.7533976911358e-05	GDNF_F24
144	cg13838713	-6.5138583459472e-05	GDNF_F24
145	cg05962950	-4.04720074950326e-05	GDNF_F24
146	cg00390511	2.61628044240472e-05	GDNF_F24
147	cg25674027	-0.000976494645843747	GDNF_F24
148	cg08238829	0.000211540077602282	GDNF_F24
149	cg19990651	-0.000220383522884207	GDNF_F24
150	cg27551007	-2.40257953550877e-05	GDNF_F24
151	cg12081704	0.000169639210409626	GDNF_F24
152	cg17349289	0.000412642880447708	GDNF_F24
153	cg24496609	-0.000163828376274549	GDNF_F24
154	cg21843015	0.000264578628376375	GDNF_F24
155	cg13977581	-7.39288322554242e-05	GDNF_F24
156	cg12923728	-1.02482063813778e-05	GDNF_F24
157	cg22512670	-7.84831765941526e-05	GDNF_F24
158	cg10848624	7.48174377121196e-05	GDNF_F24
159	cg03428951	0.000388563753415959	GDNF_F24
160	cg00940867	-0.0002326771745131	GDNF_F24
161	cg19607792	0.000446278117279823	GDNF_F24
162	cg14485633	-0.000733813337530599	GDNF_F24
163	cg07671395	0.0016949948371808	GDNF_F24
164	cg02017486	0.000241432669542829	GDNF_F24
165	cg17251423	0.00017961058503815	GDNF_F24
166	cg26782150	-6.07219383629904e-06	GDNF_F24
167	cg18139238	1.07921925870126e-05	GDNF_F24
168	cg25616264	-0.000183408410903645	GDNF_F24
169	cg15734589	5.33756532539645e-05	GDNF_F24
170	cg11553687	-9.78239277793439e-05	GDNF_F24
171	cg27312312	-0.000128333260649146	GDNF_F24
172	cg23654404	-5.80237924950964e-05	GDNF_F24
173	cg17653583	-0.000104827074750165	GDNF_F24
174	cg10625575	2.15588675744932e-06	GDNF_F24
175	cg12190412	5.50045695026636e-05	GDNF_F24
176	cg13523718	0.00175259153897405	GDNF_F24
177	cg06640607	4.5428185058293e-05	GDNF_F24
178	cg16361867	0.000117965698838786	GDNF_F24
179	cg06651508	-0.00015629677738051	GDNF_F24
180	cg08979126	0.000183209037809757	GDNF_F24
181	cg26300857	-0.000137226081117728	GDNF_F24
182	cg15174294	-0.000119723290721713	GDNF_F24
183	cg00788760	0.000364250401550969	GDNF_F24
184	cg09942045	-2.6855768002874e-05	GDNF_F24
185	cg14492599	-0.000147718176631768	GDNF_F24
186	cg05258937	-0.000773773499239441	GDNF_F24
187	cg07982825	0.000126338498128608	GDNF_F24
188	cg22741626	0.000101990222107901	GDNF_F24
189	cg12914966	0.000132529142429332	GDNF_F24
190	cg09100986	-0.000268393396602559	GDNF_F24
191	cg23689227	0.000426844945193676	GDNF_F24
192	cg16733419	0.000132001912388462	GDNF_F24
193	cg09834179	-4.76443562108958e-05	GDNF_F24
194	cg10289324	-0.000107597724385624	GDNF_F24
195	cg19723528	8.4922289960739e-05	GDNF_F24
196	cg00953864	6.86416435814734e-05	GDNF_F24
197	cg19669207	0.00023755660051381	GDNF_F24
198	cg15062725	0.00015814786681282	GDNF_F24
199	cg24509282	-1.81354070848575e-05	GDNF_F24
200	cg25122752	-7.6381200875857e-05	GDNF_F24
201	cg09572067	-3.69440146815192e-05	GDNF_F24
202	cg09427041	0.000241806516051126	GDNF_F24
203	cg04057238	-8.87151490873115e-05	GDNF_F24
204	cg01905102	8.09435639395245e-05	GDNF_F24
205	cg25235094	5.96513126052146e-05	GDNF_F24
206	cg21141297	7.94745559236864e-05	GDNF_F24
207	cg03935096	6.14048788824368e-05	GDNF_F24
208	cg14038442	2.84368716458051e-06	GDNF_F24
209	cg13640690	-4.86321301738709e-05	GDNF_F24
210	cg01786306	-0.000104149463544036	GDNF_F24
211	cg04423700	-2.12094573873036e-05	GDNF_F24
212	cg15620488	-0.000284599283108516	GDNF_F24
213	cg21550785	-0.000113400815633671	GDNF_F24
214	cg26684238	0.000297645658152241	GDNF_F24
215	cg21619971	-6.76426423678996e-05	GDNF_F24
216	cg15070710	-0.000132006633916763	GDNF_F24
217	cg12383159	9.4264163024419e-05	GDNF_F24
218	cg05695858	0.000230918706321569	GDNF_F24
219	cg20213491	-0.000140462408893708	GDNF_F24
220	cg05143078	0.000101328272293328	GDNF_F24
221	cg01021742	-0.000600439787190278	GDNF_F24
222	cg22736383	5.150518236257e-06	GDNF_F24
223	cg15469871	6.07834836140928e-05	GDNF_F24
224	cg23936596	-0.000137390389366205	GDNF_F24
225	cg13372743	0.000160289926159245	GDNF_F24
226	cg08239440	-2.4588883199958e-05	GDNF_F24
227	cg09546755	-9.1770680945502e-05	GDNF_F24
228	cg21893448	0.0001389519937793	GDNF_F24
229	cg15521792	-0.000105778683409653	GDNF_F24
230	cg11521318	0.000177031013517594	GDNF_F24
231	cg14811616	0.000209595821499991	GDNF_F24
232	cg07718254	0.000114038015732788	GDNF_F24
233	cg20533952	-1.69839758996367e-05	GDNF_F24
234	cg01271835	-3.13687712370979e-06	GDNF_F24
235	cg05116792	0.000144352964617427	GDNF_F24
236	cg23391090	8.88918151395306e-05	GDNF_F24
237	cg07780114	1.18314040900838e-05	GDNF_F24
238	cg01697159	-8.5844276810335e-05	GDNF_F24
239	cg14353539	0.000178176519123917	GDNF_F24
240	cg15348033	0.000117143134838998	GDNF_F24
241	cg27567933	0.000131304082926232	GDNF_F24
242	cg05777536	-6.44520833999161e-05	GDNF_F24
243	cg08887025	0.000200617939397354	GDNF_F24
244	cg10922823	0.000167617204710285	GDNF_F24
245	cg23318768	7.8559058304784e-06	GDNF_F24
246	cg03946671	0.000174613984520782	GDNF_F24
247	cg08189615	-7.26500453610428e-05	GDNF_F24
248	cg19423485	-0.000123854207396998	GDNF_F24
249	cg04788627	-0.000307928676528821	GDNF_F24
250	cg09071407	-3.26622492598777e-05	GDNF_F24
251	cg11474464	0.000431960430777134	GDNF_F24
252	cg02876466	2.1370012959017e-05	GDNF_F24
253	cg13255083	5.22178835876134e-05	GDNF_F24
254	cg13289788	0.000229559593381575	GDNF_F24
255	cg13330050	-2.38370449785736e-05	GDNF_F24
256	cg14186135	1.10968252180761e-05	GDNF_F24
257	cg27125293	2.62837371689981e-05	GDNF_F24
258	cg10475564	-2.46569883944397e-05	GDNF_F24
259	cg10003032	-0.000469486532024219	GDNF_F24
260	cg12578563	0.00021389942200921	GDNF_F24
261	cg16997203	6.57350401823951e-05	GDNF_F24
262	cg02094681	-6.69121190790346e-06	GDNF_F24
263	cg24368491	-1.4178980132186e-05	GDNF_F24
264	cg15244183	0.000969201208278931	GDNF_F24
265	cg24918062	-0.000227090143704768	GDNF_F24
266	cg03538480	4.41136393737197e-05	GDNF_F24
267	cg15034599	2.41603293399969e-05	GDNF_F24
268	cg01785722	-9.44582090653645e-05	GDNF_F24
269	cg01413796	0.000783919654378467	GDNF_F24
270	cg26785451	-1.78458787174064e-05	GDNF_F24
271	cg09564132	-1.53360833893354e-05	GDNF_F24
272	cg13364154	-5.94362122392919e-05	GDNF_F24
273	cg25251543	1.40368565007419e-05	GDNF_F24
274	cg12797807	-0.000237326316244984	GDNF_F24
275	cg02813442	9.78706776249706e-05	GDNF_F24
276	cg19940584	-0.000158116232793864	GDNF_F24
277	cg08363339	5.20133363946946e-05	GDNF_F24
278	cg02956194	-0.000326074925446804	GDNF_F24
279	cg01439078	-6.50484373435332e-07	GDNF_F24
280	cg03275864	6.88758285228865e-06	GDNF_F24
281	cg07507057	-2.51596041885881e-05	GDNF_F24
282	cg25593573	0.000328591780242121	GDNF_F24
283	cg08093470	0.000195396354258575	GDNF_F24
284	cg24972816	-4.62957861377678e-05	GDNF_F24
285	cg23765633	-7.5255543013796e-05	GDNF_F24
286	cg20522299	0.000309509987898105	GDNF_F24
287	cg11961495	0.000405420708633585	GDNF_F24
288	cg01111217	-0.000115851986383935	GDNF_F24
289	cg23505604	0.000621089155941939	GDNF_F24
290	cg15418589	0.000221208313700372	GDNF_F24
291	cg24091982	5.96661781030324e-05	GDNF_F24
292	cg03752060	-9.63297039364556e-05	GDNF_F24
293	cg10810521	-9.24934547759235e-06	GDNF_F24
294	cg21327483	0.000148554646129345	GDNF_F24
295	cg10835686	-0.0001167201145477	GDNF_F24
296	cg25758699	-9.03525006267385e-05	GDNF_F24
297	cg24540710	-9.68212641643909e-05	GDNF_F24
298	cg25134567	-5.84558950004696e-05	GDNF_F24
299	cg01538397	-0.000434249909722676	GDNF_F24
300	cg25690016	-2.68449975673193e-05	GDNF_F24
301	cg13050802	0.00011546047186748	GDNF_F24
302	cg08030477	4.37444614417246e-05	GDNF_F24
303	cg23496358	-0.000146426754964429	GDNF_F24
304	cg23936147	-3.1901484633911e-05	GDNF_F24
305	cg08894273	0.000104728589101334	GDNF_F24
306	cg26630424	-0.000141501974999104	GDNF_F24
307	cg09080318	0.000187753845035858	GDNF_F24
308	cg00489473	2.74077343193198e-05	GDNF_F24
309	cg18629013	0.000825434844615204	GDNF_F24
310	cg06578063	0.000109854995609305	GDNF_F24
311	cg24634055	1.66308127192454e-05	GDNF_F24
312	cg15725238	-0.000240220339178786	GDNF_F24
313	cg18502863	9.49217385818603e-05	GDNF_F24
314	cg24145109	-0.000282470063280034	GDNF_F24
315	cg00671804	-0.000105394030141184	GDNF_F24
316	cg27386684	8.4416220135468e-05	GDNF_F24
317	cg08471158	7.96134931727864e-05	GDNF_F24
318	cg08214342	5.89403147757158e-05	GDNF_F24
319	cg26019444	-9.61315494399997e-05	GDNF_F24
320	cg20744756	1.46360308094326e-05	GDNF_F24
321	cg06142621	6.88588269909179e-05	GDNF_F24
322	cg07709606	-0.000281922429951787	GDNF_F24
323	cg09417586	0.000238746884847137	GDNF_F24
324	cg24997271	-0.000235225590516267	GDNF_F24
325	cg19803131	-5.09367259021618e-05	GDNF_F24
326	cg05084746	0.000170978269169908	GDNF_F24
327	cg26229043	0.000406045916787424	GDNF_F24
328	cg13094583	-4.21361264849071e-05	GDNF_F24
329	cg17369032	0.00026477344439336	GDNF_F24
330	cg09685173	0.000136928355984345	GDNF_F24
331	cg10606698	-0.000154939678480228	GDNF_F24
332	cg17071063	-0.000100794990269883	GDNF_F24
333	cg06427857	1.14765914510767e-05	GDNF_F24
334	cg13910493	-3.78148711123895e-05	GDNF_F24
335	cg20114455	3.06832976306372e-05	GDNF_F24
336	cg20747266	-1.33684981807744e-05	GDNF_F24
337	cg23499929	-3.79208287992054e-05	GDNF_F24
338	cg07412254	0.000220237062908215	GDNF_F24
339	cg15237002	-4.49633613177021e-05	GDNF_F24
340	cg24188526	-3.42486023085928e-05	GDNF_F24
341	cg23451443	1.25441731292388e-05	GDNF_F24
342	cg20322884	6.84826042557049e-05	GDNF_F24
343	cg01048272	-0.000112330914322978	GDNF_F24
344	cg27635450	-0.000342454290352347	GDNF_F24
345	cg00364753	-0.00020157702812758	GDNF_F24
346	cg07153123	0.000185475638931193	GDNF_F24
347	cg19741457	0.000244676024466169	GDNF_F24
348	cg02638052	0.000656130499645343	GDNF_F24
349	cg10313151	0.00127714555861013	GDNF_F24
350	cg16955823	0.000141856762386026	GDNF_F24
351	cg15117081	5.14765926768106e-05	GDNF_F24
352	cg04300873	-9.17076409121671e-05	GDNF_F24
353	cg01491926	-5.3339573185691e-05	GDNF_F24
354	cg12706964	5.4447673566852e-05	GDNF_F24
355	cg04210796	0.000131057558560319	GDNF_F24
356	cg25807487	0.000120181270901601	GDNF_F24
357	cg06648455	0.000182165281610597	GDNF_F24
358	cg26457962	-0.000320762147341639	GDNF_F24
359	cg18653451	-0.000214491043529292	GDNF_F24
360	cg19391498	-1.1446627708587e-05	GDNF_F24
361	cg13452062	-0.000103232569730027	GDNF_F24
362	cg02555663	-0.000373231824937879	GDNF_F24
363	cg16145294	5.36930971616324e-05	GDNF_F24
364	cg04543480	9.55292637192131e-05	GDNF_F24
365	cg02799090	6.21097244570146e-06	GDNF_F24
366	cg19545472	4.7179905225504e-05	GDNF_F24
367	cg14159747	0.000336461500402665	GDNF_F24
368	cg03125400	2.86307016342331e-06	GDNF_F24
369	cg04876396	0.000181521605474407	GDNF_F24
370	cg14338779	7.6797246559775e-05	GDNF_F24
371	cg25050566	0.000191560017157108	GDNF_F24
372	cg21725158	0.000153778023822537	GDNF_F24
373	cg12313947	0.000793276999151507	GDNF_F24
374	cg00703830	0.000622897157601055	GDNF_F24
375	cg26020459	-0.000179955957493538	GDNF_F24
376	cg04540199	-2.65820764569213e-06	GDNF_F24
377	cg01716959	-8.41292285562192e-05	GDNF_F24
378	cg06691005	7.37547209297183e-05	GDNF_F24
379	cg04449166	0.00017647917530191	GDNF_F24
380	cg20598296	-0.000153373800458054	GDNF_F24
381	cg18983607	8.42376090846331e-05	GDNF_F24
382	cg15989926	-1.90858965079356e-05	GDNF_F24
383	cg22437276	7.3840603603105e-05	GDNF_F24
384	cg05557027	4.15678725938909e-05	GDNF_F24
385	cg24372299	0.000234378887013679	GDNF_F24
386	cg26932623	0.000234614991804582	GDNF_F24
387	cg12702873	-7.42391660769682e-05	GDNF_F24
388	cg04771774	-0.000128682337291401	GDNF_F24
389	cg04478985	0.000161079822956949	GDNF_F24
390	cg03130962	1.41051134719898e-05	GDNF_F24
391	cg02644593	4.58121639592985e-05	GDNF_F24
392	cg15922024	-0.000108361151102659	GDNF_F24
393	cg26057506	9.27057607285579e-05	GDNF_F24
394	cg24155358	2.19048217599073e-05	GDNF_F24
395	cg09033244	0.000141435449583912	GDNF_F24
396	cg06351537	-0.00017110482764668	GDNF_F24
397	cg07821959	0.000228918559263448	GDNF_F24
398	cg11247378	0.000644974081569135	GDNF_F24
399	cg08285678	0.000117147344854622	GDNF_F24
400	cg02095557	3.56649846934317e-06	GDNF_F24
401	cg05929755	-0.00110422701599647	GDNF_F24
402	cg17371014	-9.92298972013243e-05	GDNF_F24
403	cg15570860	-0.000135144980062322	GDNF_F24
404	cg24833737	-0.000251714613887136	GDNF_F24
405	cg25851435	-0.000114569753708735	GDNF_F24
406	cg21050234	-0.000408627050762081	GDNF_F24
407	cg13619408	0.000201662213658377	GDNF_F24
408	cg09442789	0.000148215219973833	GDNF_F24
409	cg16391727	9.3705998641808e-05	GDNF_F24
410	cg15571045	0.000382658210213958	GDNF_F24
411	cg09018739	-0.000187760540413091	GDNF_F24
412	cg27066052	7.18737786954625e-05	GDNF_F24
413	cg25348888	1.72368086756658e-05	GDNF_F24
414	cg05960032	-4.8127192417981e-05	GDNF_F24
415	cg00354884	6.13797665941765e-05	GDNF_F24
416	cg14941036	0.000127551497558699	GDNF_F24
417	cg22640982	0.000178832211236561	GDNF_F24
418	cg01132696	-0.000453202859211222	GDNF_F24
419	cg13521991	-0.000301034226205784	GDNF_F24
420	cg03138206	5.69071333966933e-06	GDNF_F24
421	cg21412255	3.9988816070645e-05	GDNF_F24
422	cg04546977	0.000105248833348044	GDNF_F24
423	cg00744753	0.000318629489407891	GDNF_F24
424	cg03910657	3.3663814014615e-05	GDNF_F24
425	cg23179119	0.000349421506350406	GDNF_F24
426	cg26706187	5.54760861116276e-05	GDNF_F24
427	cg07405806	-0.000323248624873784	GDNF_F24
428	cg01158527	-0.000202195036983818	GDNF_F24
429	cg19409705	1.5417340221562e-05	GDNF_F24
430	cg20767356	0.000380965974960158	GDNF_F24
431	cg14607894	0.000108606623419599	GDNF_F24
432	cg00279041	-1.48334759903105e-05	GDNF_F24
433	cg13654135	-8.18917122496295e-06	GDNF_F24
434	cg09343092	8.27653209100848e-05	GDNF_F24
435	cg10491452	-4.56097373673154e-05	GDNF_F24
436	cg19706320	-0.000158200450322519	GDNF_F24
437	cg04027961	7.09813887548134e-05	GDNF_F24
438	cg05536156	4.59505757949093e-05	GDNF_F24
439	cg24612124	4.38246191665624e-05	GDNF_F24
440	cg19984742	-0.000145348887781324	GDNF_F24
441	cg22176473	-0.000184609932804774	GDNF_F24
442	cg16004706	2.02973812682818e-05	GDNF_F24
443	cg26842303	8.26175286842308e-05	GDNF_F24
444	cg19218082	0.000663738981058635	GDNF_F24
445	cg22891284	4.03946163547559e-05	GDNF_F24
446	cg08286219	-3.00763636499655e-06	GDNF_F24
447	cg06464962	5.35036472440302e-05	GDNF_F24
448	cg11517492	5.77288789981844e-05	GDNF_F24
449	cg00225196	-5.64599845592562e-05	GDNF_F24
450	cg15842430	-4.85449157339233e-05	GDNF_F24
451	cg17060838	-0.000111273488545332	GDNF_F24
452	cg16579337	3.49068104067343e-05	GDNF_F24
453	cg20641423	0.000157749702174338	GDNF_F24
454	cg07074571	0.000169335971423529	GDNF_F24
455	cg08057698	9.01823031306555e-06	GDNF_F24
456	cg11954852	-0.00017361914596487	GDNF_F24
457	cg19907023	5.96983384246611e-05	GDNF_F24
458	cg09994595	8.23547689121189e-06	GDNF_F24
459	cg11334772	-1.33805469839205e-05	GDNF_F24
460	cg06021552	5.36864973437857e-05	GDNF_F24
461	cg03155496	9.89333922545415e-05	GDNF_F24
462	cg08409347	4.0112064440211e-05	GDNF_F24
463	cg25496699	0.000115221504099605	GDNF_F24
464	cg11679545	-1.30866908245592e-05	GDNF_F24
465	cg02028727	0.000467550628412042	GDNF_F24
466	cg15464740	-2.49173942676883e-05	GDNF_F24
467	cg25729560	-0.000208499622503102	GDNF_F24
468	cg07198774	-0.000263564151724815	GDNF_F24
469	cg15852490	3.98324087098363e-05	GDNF_F24
470	cg12391044	-1.5322695417204e-05	GDNF_F24
471	cg07863439	-8.7763420787547e-05	GDNF_F24
472	cg12873784	-1.71960711723949e-05	GDNF_F24
473	cg02076254	-8.69891723984054e-05	GDNF_F24
474	cg20356482	-0.00017442721722579	GDNF_F24
475	cg06981504	0.000442605284806808	GDNF_F24
476	cg22164251	6.65434740802952e-05	GDNF_F24
477	cg05793323	0.000173662038093096	GDNF_F24
478	cg18566515	0.000166387973852223	GDNF_F24
479	cg09925769	-0.000103954741012208	GDNF_F24
480	cg13803195	0.000164486807914265	GDNF_F24
481	cg00684178	-0.000919934797730702	GDNF_F24
482	cg22746426	-3.77938586070628e-05	GDNF_F24
483	cg24617008	-0.000236949100459039	GDNF_F24
484	cg15115497	0.000156366905609913	GDNF_F24
485	cg08802144	7.00307847232115e-05	GDNF_F24
486	cg26530942	2.43628344395187e-05	GDNF_F24
487	cg09980470	0.000107139270226283	GDNF_F24
488	cg14573478	5.87310405951776e-05	GDNF_F24
489	cg05973424	9.61563492056759e-05	GDNF_F24
490	cg19492512	-5.59163470501492e-05	GDNF_F24
491	cg03836602	0.000225909286923847	GDNF_F24
492	cg18484136	5.3651367272686e-05	GDNF_F24
493	cg11864477	0.000153661274262874	GDNF_F24
494	cg23213390	4.1341993478324e-05	GDNF_F24
495	cg06207801	0.000175816973629533	GDNF_F24
496	cg10743062	-2.65112306038535e-05	GDNF_F24
497	cg21085331	-0.00030600672274349	GDNF_F24
498	cg00991861	-0.000105218998374482	GDNF_F24
499	cg05068951	0.000622223868370385	GDNF_F24
500	cg25345738	6.32856840414899e-05	GDNF_F24
501	cg19319928	-6.00776761234347e-05	GDNF_F24
502	cg02395917	0.000165242601065291	GDNF_F24
503	cg02032682	-0.000114621175534211	GDNF_F24
504	cg17054879	6.72667939615885e-05	GDNF_F24
505	cg14238019	0.000235610584979625	GDNF_F24
506	cg13201342	-0.00037177104925232	GDNF_F24
507	cg13052768	0.000259091257296651	GDNF_F24
508	cg13744221	1.40516807952597e-05	GDNF_F24
509	cg10369784	-4.48508392314572e-05	GDNF_F24
510	cg21782813	2.37931770969559e-05	GDNF_F24
511	cg01584457	-5.20711939068156e-06	GDNF_F24
512	cg04517722	-0.0002265583618646	GDNF_F24
513	cg14560571	7.55152328531167e-06	GDNF_F24
514	cg00190355	8.55072216300606e-05	GDNF_F24
515	cg09885502	-0.000746928928633031	GDNF_F24
516	cg21364330	0.000102916228396189	GDNF_F24
517	cg22830895	-0.000224559623672096	GDNF_F24
518	cg12796560	0.000477563810508847	GDNF_F24
519	cg17698117	-0.000345871653743787	GDNF_F24
520	cg11983277	-7.88734008819688e-05	GDNF_F24
521	cg24682385	4.53629181125213e-05	GDNF_F24
522	cg18873965	-0.000560445495620106	GDNF_F24
523	cg04003690	8.70144383326977e-05	GDNF_F24
524	cg06108461	0.000146533275364995	GDNF_F24
525	cg12592359	0.00013688915142786	GDNF_F24
526	cg14849826	0.000147363127725364	GDNF_F24
527	cg07007304	6.62678866686619e-05	GDNF_F24
528	cg16739092	5.52776037205163e-05	GDNF_F24
529	cg26742770	1.18098828635677e-05	GDNF_F24
530	cg16032470	5.09610620910663e-05	GDNF_F24
531	cg19085543	3.68603084551453e-06	GDNF_F24
532	cg22785672	1.53936033143823e-05	GDNF_F24
533	cg00996053	2.51507659434019e-05	GDNF_F24
534	cg04279164	-0.0001078207827744	GDNF_F24
535	cg14389418	-0.000186147145552785	GDNF_F24
536	cg04948664	-0.00021986076930437	GDNF_F24
537	cg13733643	-1.14517813076691e-05	GDNF_F24
538	cg22799110	-4.58510535999446e-05	GDNF_F24
539	cg23469448	-0.000385628508099021	GDNF_F24
540	cg23170091	-0.000131626061998475	GDNF_F24
541	cg27326026	0.00028627466579657	GDNF_F24
542	cg09620720	-3.13164501019585e-06	GDNF_F24
543	cg16958467	-0.000210299737935576	GDNF_F24
544	cg16825211	-8.67913579986801e-06	GDNF_F24
545	cg19848599	-0.000297006279250633	GDNF_F24
546	cg11280549	-0.00032906474574633	GDNF_F24
547	cg06807030	2.39887561776041e-05	GDNF_F24
548	cg13355253	-2.39453491363315e-05	GDNF_F24
549	cg21139150	-0.000275148314995142	GDNF_F24
550	cg08657228	0.00222298375593796	GDNF_F24
551	cg16748524	7.21165393905917e-05	GDNF_F24
552	cg12390939	2.81428709962205e-06	GDNF_F24
553	cg21533088	-8.64794139424686e-05	GDNF_F24
554	cg09966920	-1.78358003997941e-05	GDNF_F24
555	cg10750464	-0.000448319266978048	GDNF_F24
556	cg16704586	2.23825868634443e-05	GDNF_F24
557	cg00921350	0.000137921215939072	GDNF_F24
558	cg23385395	-0.000277135313516763	GDNF_F24
559	cg25963925	-3.95836217251938e-05	GDNF_F24
560	cg06959021	0.000105269182373913	GDNF_F24
561	cg18123677	-0.00035795272931291	GDNF_F24
562	cg03065516	0.000185662422495878	GDNF_F24
563	cg08508724	-0.000158117920795984	GDNF_F24
564	cg09226185	0.00016719289164068	GDNF_F24
565	cg11883129	0.000122809634519313	GDNF_F24
566	cg21657704	-9.14732501605783e-06	GDNF_F24
567	cg18919106	2.19604350445536e-05	GDNF_F24
568	cg10136398	7.20975585310256e-05	GDNF_F24
569	cg08818782	7.81031550584516e-06	GDNF_F24
570	cg16201550	0.000191651620784196	GDNF_F24
571	cg19025234	-1.77875661747857e-05	GDNF_F24
572	cg14538231	-4.55173636480567e-05	GDNF_F24
573	cg16009311	0.000117726632497053	GDNF_F24
574	cg19298588	4.17933289757438e-05	GDNF_F24
575	cg23435038	-4.69984224867227e-05	GDNF_F24
576	cg03899890	4.12963487759507e-05	GDNF_F24
577	cg22239045	-0.000117516729395668	GDNF_F24
578	cg23931738	0.000165873911509822	GDNF_F24
579	cg02291365	-0.000700244812885319	GDNF_F24
580	cg22667358	9.51974911710896e-05	GDNF_F24
581	cg13429286	0.000186119695006753	GDNF_F24
582	cg23968634	0.000269535342889799	GDNF_F24
583	cg21449027	0.00028280015248027	GDNF_F24
584	cg26225813	7.38654188118696e-05	GDNF_F24
585	cg26874232	0.000189187929293015	GDNF_F24
586	cg03720611	0.000150009286220841	GDNF_F24
587	cg27235337	-6.03353666504313e-05	GDNF_F24
588	cg02471658	2.25421386771963e-05	GDNF_F24
589	cg02610393	7.54434965606461e-06	GDNF_F24
590	cg16558208	-0.000172363428132344	GDNF_F24
591	cg21851135	-4.73608134606107e-05	GDNF_F24
592	cg00164941	5.76751878537635e-05	GDNF_F24
593	cg13388531	6.46327719467515e-05	GDNF_F24
594	cg05327844	-0.000294816786652727	GDNF_F24
595	cg18212276	-8.76945229417346e-05	GDNF_F24
596	cg26657312	-9.89338765679461e-05	GDNF_F24
597	cg15897435	-0.000447932013860319	GDNF_F24
598	cg10777934	2.75409851668285e-05	GDNF_F24
599	cg21869590	2.28354110088333e-05	GDNF_F24
600	cg06532877	1.4339095909839e-06	GDNF_F24
601	cg21378206	6.79696757267771e-05	GDNF_F24
602	cg12340037	0.000215060341537089	GDNF_F24
603	cg04143156	-0.000490642172348646	GDNF_F24
604	cg11002721	-3.68902918749023e-05	GDNF_F24
605	cg09790617	-4.585018830088e-05	GDNF_F24
606	cg13435326	-4.22348649851997e-05	GDNF_F24
607	cg13469355	-2.33228364567656e-05	GDNF_F24
608	cg10631684	-7.24208623860568e-05	GDNF_F24
609	cg20372740	-6.3139933772485e-05	GDNF_F24
610	cg13866767	8.85755755545217e-05	GDNF_F24
611	cg09909601	-4.04014803756096e-05	GDNF_F24
612	cg20061020	-1.13658016839733e-05	GDNF_F24
613	cg17720338	0.000330609758883247	GDNF_F24
614	cg22317776	-6.33035333251319e-05	GDNF_F24
615	cg25594486	-0.000286182196422029	GDNF_F24
616	cg24287362	-0.000701402178759701	GDNF_F24
617	cg08929980	5.52974289693468e-06	GDNF_F24
618	cg07952421	-0.000745313690040217	GDNF_F24
619	cg09723488	0.000111687487667785	GDNF_F24
620	cg16439555	7.49740698273477e-05	GDNF_F24
621	cg14140717	8.82351087313497e-06	GDNF_F24
622	cg24574070	-0.000200508521139411	GDNF_F24
623	cg11114757	-0.000389395063541674	GDNF_F24
624	cg07961637	8.55621252107642e-05	GDNF_F24
625	cg09244037	9.79834083680048e-05	GDNF_F24
626	cg14398592	-0.000205891795599727	GDNF_F24
627	cg14755918	2.29818977544369e-05	GDNF_F24
628	cg07974719	0.0001847245032941	GDNF_F24
629	cg21141264	-0.000106498633821931	GDNF_F24
630	cg07823315	0.000171208252376135	GDNF_F24
631	cg13740669	4.88364574586203e-05	GDNF_F24
632	cg22962986	-0.000173839905644128	GDNF_F24
633	cg11465769	-0.000941026870170436	GDNF_F24
634	cg00142642	3.18660065168474e-05	GDNF_F24
635	cg19023851	8.71018756377546e-05	GDNF_F24
636	cg11026604	3.695369896896e-05	GDNF_F24
637	cg13601101	0.000109123589803835	GDNF_F24
638	cg18079753	-4.05469994824621e-05	GDNF_F24
639	cg05513821	-9.31521014078588e-05	GDNF_F24
640	cg24779381	-0.000106330691380184	GDNF_F24
641	cg09846177	7.56785754934912e-05	GDNF_F24
642	cg12295448	0.000168221565737841	GDNF_F24
643	cg24366594	9.9103723683602e-05	GDNF_F24
644	cg00948247	0.000395382992006469	GDNF_F24
645	cg11601792	6.58962573558343e-06	GDNF_F24
646	cg12813792	0.000291699035315528	GDNF_F24
647	cg04447764	-2.56660544531317e-05	GDNF_F24
648	cg14929208	5.10536694579269e-05	GDNF_F24
649	cg07516445	-0.000140721765825615	GDNF_F24
650	cg07287508	-7.3775493296508e-07	GDNF_F24
651	cg14574489	0.000281675791505065	GDNF_F24
652	cg21863110	-0.000128438906427257	GDNF_F24
653	cg17759274	-0.000208454152436419	GDNF_F24
654	cg02778421	-7.29661981265117e-05	GDNF_F24
655	cg15462411	-0.000155069516881614	GDNF_F24
656	cg11726250	1.05237178624336e-05	GDNF_F24
657	cg20487001	0.000107248353653972	GDNF_F24
658	cg10650269	-9.46957946099107e-05	GDNF_F24
659	cg14690467	5.22299958943508e-07	GDNF_F24
660	cg00621247	0.000228563691861809	GDNF_F24
661	cg11185518	-0.000112732361129298	GDNF_F24
662	cg17477659	-0.000350886791783794	GDNF_F24
663	cg09918713	-0.000321746298321145	GDNF_F24
664	cg15010352	-1.7011122981579e-05	GDNF_F24
665	cg20533291	0.000131130875854759	GDNF_F24
666	cg22865542	4.41557497105093e-05	GDNF_F24
667	cg24039732	-2.7321178625165e-05	GDNF_F24
668	cg23091181	2.49285805902126e-05	GDNF_F24
669	cg09966309	-7.14697575235186e-05	GDNF_F24
670	cg17460960	-0.000114939915545207	GDNF_F24
671	cg25168057	-0.000298573682906897	GDNF_F24
672	cg04193835	7.99497517423991e-05	GDNF_F24
673	cg12528283	-0.000411821671396532	GDNF_F24
674	cg24837084	1.78018120583086e-05	GDNF_F24
675	cg26694769	-0.000119032229864971	GDNF_F24
676	cg00510320	-2.83698001887733e-05	GDNF_F24
677	cg23713600	-1.61110137744454e-05	GDNF_F24
678	cg22922403	0.00010666039649408	GDNF_F24
679	cg17386911	-3.50006718493753e-05	GDNF_F24
680	cg00804073	-0.000124624557143296	GDNF_F24
681	cg24073384	-0.00079794330465708	GDNF_F24
682	cg09865681	-5.64987484298538e-05	GDNF_F24
683	cg23487721	8.61865984293431e-06	GDNF_F24
684	cg10298059	-0.00046253633214095	GDNF_F24
685	cg15044055	1.89717973746439e-05	GDNF_F24
686	cg05808124	3.30949276411271e-05	GDNF_F24
687	cg00927911	-7.95129257174973e-06	GDNF_F24
688	cg15225594	3.58575968269901e-05	GDNF_F24
689	cg19161497	-2.05871837335646e-05	GDNF_F24
690	cg11523618	6.48191197103135e-05	GDNF_F24
691	cg01557614	0.000151241322859105	GDNF_F24
692	cg27650996	2.67324844382278e-05	GDNF_F24
693	cg14825872	-6.56161288549191e-05	GDNF_F24
694	cg05488279	-0.000115051027326021	GDNF_F24
695	cg20281046	0.000365789794259083	GDNF_F24
696	cg13452868	0.00014088838568816	GDNF_F24
697	cg03916356	1.52811221415313e-05	GDNF_F24
698	cg21164300	-0.000453118474878867	GDNF_F24
699	cg11348583	-0.000111712784758601	GDNF_F24
700	cg03621583	-6.07736059219501e-05	GDNF_F24
701	cg08257600	0.000266185557051001	GDNF_F24
702	cg04823971	-7.81920645145086e-05	GDNF_F24
703	cg07237830	1.9988956915045e-05	GDNF_F24
704	cg19533955	6.09360610337795e-05	GDNF_F24
705	cg12822242	-6.28247423174158e-05	GDNF_F24
706	cg01023787	-2.45606844987952e-05	GDNF_F24
707	cg15391883	-1.97068495629342e-05	GDNF_F24
708	cg04762199	1.94972556265853e-05	GDNF_F24
709	cg09134620	-1.07245128398276e-05	GDNF_F24
710	cg06949836	0.000172081559745401	GDNF_F24
711	cg21005589	4.59940147992763e-05	GDNF_F24
712	cg12006375	6.83842936423545e-06	GDNF_F24
713	cg13379125	0.000107115247794111	GDNF_F24
714	cg10027639	1.81749817924266e-05	GDNF_F24
715	cg27045864	2.17844354775961e-05	GDNF_F24
716	cg24582377	-6.49830431602788e-05	GDNF_F24
717	cg03976856	-0.000319212194813604	GDNF_F24
718	cg13941474	-4.20947604818831e-05	GDNF_F24
719	cg22193726	-1.31833061616061e-05	GDNF_F24
720	cg19942305	-2.48695901972818e-05	GDNF_F24
721	cg21714878	-0.000349696169377485	GDNF_F24
722	cg19350162	2.97353579459279e-06	GDNF_F24
723	cg12294118	-9.91687386536979e-05	GDNF_F24
724	cg05891383	3.42204202398435e-06	GDNF_F24
725	cg20515679	4.14836774432044e-05	GDNF_F24
726	cg08827060	-3.2093965259702e-05	GDNF_F24
727	cg18208742	0.000110567932021139	GDNF_F24
728	cg20478948	1.51092469092703e-05	GDNF_F24
729	cg23440816	-1.28154904077066e-05	GDNF_F24
730	cg10712578	-0.000232618812310758	GDNF_F24
731	cg20071873	4.35711637695684e-05	GDNF_F24
732	cg16907818	0.000212262746288807	GDNF_F24
733	cg10783469	3.76455335308082e-05	GDNF_F24
734	cg15406573	-0.000199285715512957	GDNF_F24
735	cg27083565	4.33818096763469e-05	GDNF_F24
736	cg27343346	3.53807247070243e-05	GDNF_F24
737	cg26508200	-0.000196717518722927	GDNF_F24
738	cg24041425	-0.000205370145312626	GDNF_F24
739	cg13699009	0.000297788069682023	GDNF_F24
740	cg12021814	-7.29777343250127e-05	GDNF_F24
741	cg26902781	-0.000923749680695878	GDNF_F24
742	cg15100197	-0.000285313258354914	GDNF_F24
743	cg14831281	4.82164441164438e-05	GDNF_F24
744	cg06467504	0.000683258177010908	GDNF_F24
745	cg03767300	0.000168783554853648	GDNF_F24
746	cg03468827	-7.70751411629784e-05	GDNF_F24
747	cg16110974	2.50448124203918e-05	GDNF_F24
748	cg13590011	0.000128876661086132	GDNF_F24
749	cg12223839	2.92692414033658e-05	GDNF_F24
750	cg18956002	-2.44385343847395e-06	GDNF_F24
751	cg18939097	-0.000659169496096685	GDNF_F24
752	cg13914174	2.71887871465873e-05	GDNF_F24
753	cg26106948	4.22419356466698e-05	GDNF_F24
754	cg15865511	-2.95379396423917e-05	GDNF_F24
755	cg01634132	-3.85484991493231e-05	GDNF_F24
756	cg03400056	0.00041809127281556	GDNF_F24
757	cg21389456	-0.00037462614773096	GDNF_F24
758	cg12602065	-8.20753407026226e-05	GDNF_F24
759	cg01994216	-0.000130130534088027	GDNF_F24
760	cg06829902	0.000277527256178045	GDNF_F24
761	cg23142730	0.000103795635412521	GDNF_F24
762	cg17953869	7.20718327375949e-06	GDNF_F24
763	cg25778892	-1.40015827325635e-05	GDNF_F24
764	cg24611351	1.65903764753193e-05	GDNF_F24
765	cg26494044	1.35357482080601e-05	GDNF_F24
766	cg21574494	0.000184879818533556	GDNF_F24
767	cg20547777	0.000623686745145606	GDNF_F24
768	cg06376196	-0.000115042711793295	GDNF_F24
769	cg00540941	-0.0011310619223498	GDNF_F24
770	cg17240761	0.00018377742803671	GDNF_F24
771	cg25289066	-1.10001071522394e-05	GDNF_F24
772	cg18744898	-4.89591256257896e-05	GDNF_F24
773	cg07363137	-0.000113159428917006	GDNF_F24
774	cg02305961	-0.000411148480442474	GDNF_F24
775	cg10996527	-0.00019792968603957	GDNF_F24
776	cg22964132	-0.000168297223778624	GDNF_F24
777	cg05083414	-0.000176040463049575	GDNF_F24
778	cg10006252	-3.45116994344684e-05	GDNF_F24
779	cg11513606	-0.000276850138476916	GDNF_F24
780	cg09367185	3.09202805973306e-06	GDNF_F24
781	cg03235479	-0.000157308499763641	GDNF_F24
782	cg05786354	7.85947067553655e-05	GDNF_F24
783	cg00306063	5.46051159792201e-05	GDNF_F24
784	cg08166588	6.94729628191948e-05	GDNF_F24
785	cg17704839	0.000164659692997043	GDNF_F24
786	cg13099829	7.46299667983735e-05	GDNF_F24
787	cg14785886	5.1608076842176e-05	GDNF_F24
788	cg11510891	7.62828784369045e-05	GDNF_F24
789	cg19449917	0.000144171010287204	GDNF_F24
790	cg00872451	0.000206192433144447	GDNF_F24
791	cg26509031	-1.80311903744291e-05	GDNF_F24
792	cg06223736	-2.68349300414958e-05	GDNF_F24
793	cg14062899	0.000228456300983508	GDNF_F24
794	cg23748340	-0.000650084272680704	GDNF_F24
795	cg15015498	8.2252739447611e-06	GDNF_F24
796	cg13206735	7.57413104085092e-06	GDNF_F24
797	cg00605033	-0.000296820058144604	GDNF_F24
798	cg03961998	-9.41060092805965e-06	GDNF_F24
799	cg13019085	-0.000162945605036354	GDNF_F24
800	cg07201791	0.000235235022588702	GDNF_F24
801	cg21406271	0.000166983039380133	GDNF_F24
802	cg09499109	0.000707823918361097	GDNF_F24
803	cg08792700	8.00625538133562e-05	GDNF_F24
804	cg07578439	-8.29770415187662e-05	GDNF_F24
805	cg23577102	-0.000416735798314093	GDNF_F24
806	cg21879648	-2.95783238353355e-05	GDNF_F24
807	cg08992229	1.06502780969553e-05	GDNF_F24
808	cg02780029	8.85932135480772e-05	GDNF_F24
809	cg25389087	-0.000103847122394676	GDNF_F24
810	cg24145685	5.74396391558119e-05	GDNF_F24
811	cg02119577	4.05358853070668e-06	GDNF_F24
812	cg17444342	4.52918626134377e-05	GDNF_F24
813	cg02062140	-0.000154407124608041	GDNF_F24
814	cg13666174	0.000333066272805312	GDNF_F24
815	cg10149582	1.18059616483342e-05	GDNF_F24
816	cg25542559	-9.72310427983118e-05	GDNF_F24
817	cg06925422	-1.89468462685912e-05	GDNF_F24
818	cg13572237	0.000349113737137375	GDNF_F24
819	cg23617938	6.14178159785441e-05	GDNF_F24
820	cg01327602	-0.000505643033756115	GDNF_F24
821	cg12405639	-5.20254920527686e-05	GDNF_F24
822	cg27440979	-0.000241911641679465	GDNF_F24
823	cg09278695	-1.84811622482306e-05	GDNF_F24
824	cg22897878	0.00011179753963935	GDNF_F24
825	cg15371806	0.000380386092348634	GDNF_F24
826	cg01018782	5.14491398129843e-05	GDNF_F24
827	cg14228592	-0.000437262474445301	GDNF_F24
828	cg05924080	0.000167582810436626	GDNF_F24
829	cg27230882	-7.28769490762114e-05	GDNF_F24
830	cg12406108	1.57683247193571e-05	GDNF_F24
831	cg19043665	0.000189530449008139	GDNF_F24
832	cg05573626	0.000109323268569962	GDNF_F24
833	cg14889167	0.00152402934833774	GDNF_F24
834	cg23517936	-0.000216195528983294	GDNF_F24
835	cg01571896	0.000466727717063579	GDNF_F24
836	cg24571769	2.2480227114694e-05	GDNF_F24
837	cg08651538	-0.000101651759535955	GDNF_F24
838	cg06063903	-8.4127480974738e-05	GDNF_F24
839	cg10329694	0.000173547337251906	GDNF_F24
840	cg15070541	3.12120693393839e-06	GDNF_F24
841	cg11784667	-7.82185641876657e-05	GDNF_F24
842	cg10691109	1.55931317799116e-06	GDNF_F24
843	cg11828983	0.000249571492448591	GDNF_F24
844	cg18137598	3.09141153844333e-05	GDNF_F24
845	cg22978003	6.37000055625284e-05	GDNF_F24
846	cg11229715	0.000142945450869131	GDNF_F24
847	cg04211344	1.84364820075879e-05	GDNF_F24
848	cg19093370	-0.0019657277918088	GDNF_F24
849	cg22595185	0.000105039355563804	GDNF_F24
850	cg07536102	-0.000155386424463256	GDNF_F24
851	cg05850997	-7.72608061800636e-05	GDNF_F24
852	cg21312551	-0.000273795798692227	GDNF_F24
853	cg01874152	0.000175513985345249	GDNF_F24
854	cg15928372	3.86566578442325e-05	GDNF_F24
855	cg13630620	0.000208444540797464	GDNF_F24
856	cg21997358	9.21983057863968e-05	GDNF_F24
857	cg21924631	-0.000340752245877497	GDNF_F24
858	cg11476647	0.000333516408632834	GDNF_F24
859	cg11093872	0.000167578241223409	GDNF_F24
860	cg11121001	-0.00018995759043344	GDNF_F24
861	cg06644349	0.000315295438387643	GDNF_F24
862	cg06146377	-0.000106535112723195	GDNF_F24
863	cg22882310	-0.000382877515038208	GDNF_F24
864	cg17067919	0.000254847405699319	GDNF_F24
865	cg03949978	7.7902990309467e-06	GDNF_F24
866	cg00289503	-0.000542677746644103	GDNF_F24
867	cg20048961	2.6738569871603e-05	GDNF_F24
868	cg07310671	-9.9357157808217e-05	GDNF_F24
869	cg01471036	-5.71173923507585e-05	GDNF_F24
870	cg08754068	0.000365735009171205	GDNF_F24
871	cg02849750	-0.000130038076708618	GDNF_F24
872	cg02668248	-0.000103834743238878	GDNF_F24
873	cg16790390	-0.000210633078482975	GDNF_F24
874	cg24645149	-0.000149703000894378	GDNF_F24
875	cg03951833	0.00101940686134396	GDNF_F24
876	cg06148468	-0.000559575765048351	GDNF_F24
877	cg06108945	-0.000329660930991688	GDNF_F24
878	cg26994526	-6.64809014686945e-05	GDNF_F24
879	cg15865827	4.08587090019121e-05	GDNF_F24
880	cg08571637	-6.73734435324035e-06	GDNF_F24
881	cg25139821	0.000184676724937934	GDNF_F24
882	cg04498153	6.58925880022846e-05	GDNF_F24
883	cg11266242	0.000182845125203344	GDNF_F24
884	cg07597128	-6.55179371240279e-05	GDNF_F24
885	cg20592940	0.000101928653556442	GDNF_F24
886	cg11786283	0.000153991389163138	GDNF_F24
887	cg09486093	-0.000236360136286937	GDNF_F24
888	cg27170985	0.000161473649828845	GDNF_F24
889	cg27260867	-0.000784268156083372	GDNF_F24
890	cg03052541	-4.80007521876858e-06	GDNF_F24
891	cg04847273	-9.5564910548165e-05	GDNF_F24
892	cg11789036	-0.000147296002784063	GDNF_F24
893	cg23526504	0.000168647628568292	GDNF_F24
894	cg15100426	-0.000111475084229793	GDNF_F24
895	cg11412703	0.000198809956853314	GDNF_F24
896	cg10723431	-0.000333605733035985	GDNF_F24
897	cg19942454	2.46446554920585e-05	GDNF_F24
898	cg18071894	-0.000257337784318477	GDNF_F24
899	cg03610228	3.96127086305387e-05	GDNF_F24
900	cg16145187	0.00142087986063427	GDNF_F24
901	cg07226237	0.000105770375352184	GDNF_F24
902	cg26523924	8.2935009463907e-05	GDNF_F24
903	cg26187681	1.58730068085714e-05	GDNF_F24
904	cg05179035	-0.000305583572067767	GDNF_F24
905	cg10921757	0.00015920282358475	GDNF_F24
906	cg15412201	0.000146987353467184	GDNF_F24
907	cg01512466	-6.94818739779228e-05	GDNF_F24
908	cg18756931	-0.00110468398887747	GDNF_F24
909	cg20545490	-0.000298549431082254	GDNF_F24
910	cg02970386	0.000243023640914178	GDNF_F24
911	cg05109600	4.28697260543193e-05	GDNF_F24
912	cg18860280	-4.37147293749104e-05	GDNF_F24
913	cg05357108	0.000124004914104196	GDNF_F24
914	cg07280936	-9.54758729353522e-05	GDNF_F24
915	cg04234412	0.000747365063168154	GDNF_F24
916	cg15615968	2.61298333970517e-05	GDNF_F24
917	cg17458659	-0.000378394275156759	GDNF_F24
918	cg15545878	0.000500309814354588	GDNF_F24
919	cg25345322	4.18414031435504e-06	GDNF_F24
920	cg07356534	-1.37170499284228e-05	GDNF_F24
921	cg00599530	-0.000707349921333787	GDNF_F24
922	cg19723436	-0.000124820869458377	GDNF_F24
923	cg22510507	-0.000122482503382484	GDNF_F24
924	cg12836499	-5.18346701223374e-05	GDNF_F24
925	cg05090351	0.00049866675603698	GDNF_F24
926	cg10118419	0.000101601729419528	GDNF_F24
927	cg00102512	-4.12915606970041e-06	GDNF_F24
928	cg21294379	0.000232696232676459	GDNF_F24
929	cg06159296	1.74934782299324e-05	GDNF_F24
930	cg04245305	6.17013570098394e-05	GDNF_F24
931	cg16586538	-7.44594025954838e-05	GDNF_F24
932	cg15883853	-2.3737349220597e-05	GDNF_F24
933	cg03520879	2.71322583442925e-05	GDNF_F24
934	cg10093679	0.000194539976451235	GDNF_F24
935	cg11669744	9.65457010318619e-05	GDNF_F24
936	cg21973792	0.00018239683020377	GDNF_F24
937	cg08492912	-0.000208149812547048	GDNF_F24
938	cg24239148	0.000308169057012133	GDNF_F24
939	cg00160962	0.000277003664175497	GDNF_F24
940	cg12340219	0.000129463308560654	GDNF_F24
941	cg07091301	-7.50662147081223e-05	GDNF_F24
942	cg13762704	-0.000324784953403634	GDNF_F24
943	cg06669243	1.30421865326481e-05	GDNF_F24
944	cg12671739	2.57542866868974e-05	GDNF_F24
945	cg07879942	-0.00012080906642241	GDNF_F24
946	cg06253217	-7.70784162216226e-06	GDNF_F24
947	cg11202686	0.000138673157132663	GDNF_F24
948	cg06846259	-2.46659050706251e-05	GDNF_F24
949	cg05452417	4.07968882173801e-05	GDNF_F24
950	cg08283595	-0.00017097898371375	GDNF_F24
951	cg17001333	-0.000439170956221037	GDNF_F24
952	cg19721611	-1.34028474415761e-05	GDNF_F24
953	cg04147494	1.14405284643566e-05	GDNF_F24
954	cg26131286	-6.29752934123531e-06	GDNF_F24
955	cg06080941	4.78786152731727e-05	GDNF_F24
956	cg08544436	-0.000219648020043142	GDNF_F24
957	cg08584818	0.000118179973510695	GDNF_F24
958	cg05630272	-0.000527801799028381	GDNF_F24
959	cg27245646	0.000172396725690763	GDNF_F24
960	cg06070951	1.11287753749036e-05	GDNF_F24
961	cg06901591	-5.77994807977844e-05	GDNF_F24
962	cg12681200	0.00032545881869283	GDNF_F24
963	cg22257479	-0.000146937064862298	GDNF_F24
964	cg02165301	-0.000147157160415333	GDNF_F24
965	cg24371954	-3.76684436583402e-05	GDNF_F24
966	cg16045043	4.42859865526203e-05	GDNF_F24
967	cg05136724	3.24805500506833e-05	GDNF_F24
968	cg01822143	6.01264796566349e-05	GDNF_F24
969	cg23153661	-3.97028255858724e-05	GDNF_F24
970	cg09248826	0.000156109449106414	GDNF_F24
971	cg20378414	-0.000272945699207342	GDNF_F24
972	cg04738336	0.000193637248589093	GDNF_F24
973	cg13840150	0.000109117616927959	GDNF_F24
974	cg19699314	6.8672596201764e-05	GDNF_F24
975	cg27196695	0.000312292576602803	GDNF_F24
976	cg01760756	0.000382529130772338	GDNF_F24
977	cg16487713	8.12222111790528e-05	GDNF_F24
978	cg07330634	0.00011184968869759	GDNF_F24
979	cg12478720	-0.000163690453744704	GDNF_F24
980	cg07222575	-6.20905203882818e-05	GDNF_F24
981	cg09397359	-0.000240851799356448	GDNF_F24
982	cg20203148	-0.00016229544798545	GDNF_F24
983	cg23437374	-8.67560373921086e-05	GDNF_F24
984	cg04057858	5.46865439906614e-05	GDNF_F24
985	cg01973605	0.000310448086115556	GDNF_F24
986	cg14973240	0.000324864206141881	GDNF_F24
987	cg02625376	2.84331816746197e-05	GDNF_F24
988	cg05281831	8.09070272860438e-06	GDNF_F24
989	cg07325407	-0.000118749809257117	GDNF_F24
990	cg06752267	-0.000101439607398297	GDNF_F24
991	cg25471710	0.000276784088598334	GDNF_F24
992	cg15452590	0.00015237687599254	GDNF_F24
993	cg02797747	6.44576686330352e-05	GDNF_F24
994	cg17293845	1.04753090325146e-05	GDNF_F24
995	cg02666541	4.29674539999385e-05	GDNF_F24
996	cg04923196	5.45068367646483e-06	GDNF_F24
997	cg16489924	0.000603384313546398	GDNF_F24
998	cg23528037	-0.000105756269117714	GDNF_F24
999	cg05237929	8.96692712891344e-05	GDNF_F24
1000	cg20353489	-0.000202015537460514	GDNF_F24
1001	cg20783493	-0.000369315961634155	GDNF_F24
1002	cg27514123	-1.31070971557789e-05	GDNF_F24
1003	cg20389097	2.16145312876146e-05	GDNF_F24
1004	cg17560598	0.000145870870791496	GDNF_F24
1005	cg07730329	6.63896647660554e-05	GDNF_F24
1006	cg02074930	0.000212031827038276	GDNF_F24
1007	cg13644052	9.85831796994684e-05	GDNF_F24
1008	cg22066599	-0.000302780636947832	GDNF_F24
1009	cg25770815	0.000196469901821809	GDNF_F24
1010	cg00398903	-1.54849999393971e-05	GDNF_F24
1011	cg19330536	-0.000109747885656623	GDNF_F24
1012	cg12620706	-0.000519582479052583	GDNF_F24
1013	cg02611863	3.04706899251969e-05	GDNF_F24
1014	cg13693646	-0.000106672186268367	GDNF_F24
1015	cg27132159	0.000433771217722476	GDNF_F24
1016	cg09690118	-0.000414872867951754	GDNF_F24
1017	cg15891546	8.3029883093804e-05	GDNF_F24
1018	cg17500265	-6.30272704104509e-05	GDNF_F24
1019	cg06305933	4.80301412433519e-06	GDNF_F24
1020	cg13776282	5.26990040011666e-05	GDNF_F24
1021	cg14972210	-0.000270716401761618	GDNF_F24
1022	cg23579185	-0.000168677058117951	GDNF_F24
1023	cg25784611	0.000123970496168349	GDNF_F24
1024	cg03490157	-5.48187277503784e-05	GDNF_F24
1025	cg06255955	-0.00011925528927038	GDNF_F24
1026	cg03174521	7.40475963801995e-05	GDNF_F24
1027	cg25567199	0.000240078824357058	GDNF_F24
1028	cg26544530	0.000445537725560166	GDNF_F24
1029	ch.3.2658749R	-1.97370330991808e-05	GDNF_F24
1030	cg02806739	-4.80533795835307e-05	GDNF_F24
1031	cg06957848	0.000213989368922614	GDNF_F24
1032	cg17171259	0.000743826515683773	GDNF_F24
1033	cg00551578	0.000208568551108702	GDNF_F24
1034	cg26123655	0.000187355706820063	GDNF_F24
1035	cg27033383	-1.99826592205102e-05	GDNF_F24
1036	cg24257725	-0.000395928519010233	GDNF_F24
1037	cg11935041	1.90809324776526e-05	GDNF_F24
1038	cg15456742	-0.00016208680753343	GDNF_F24
1039	cg11182018	0.000120825016069681	GDNF_F24
1040	cg15304707	5.65944806054659e-05	GDNF_F24
1041	cg14879089	-8.62361392855157e-05	GDNF_F24
1042	cg07098680	0.000196196338775811	GDNF_F24
1043	cg00247269	-4.73739888705378e-05	GDNF_F24
1044	cg00994583	0.000121902885434628	GDNF_F24
1045	cg01128042	-0.0015314946514694	GDNF_F24
1046	cg11513637	-9.15566746448876e-05	GDNF_F24
1047	cg10327440	0.000333117514912893	GDNF_F24
1048	cg19796584	-0.000382847005753124	GDNF_F24
1049	cg25553198	2.13452529996121e-06	GDNF_F24
1050	cg17224892	-6.74775519767459e-05	GDNF_F24
1051	cg14103893	0.000261671337359173	GDNF_F24
1052	cg16355800	0.000239359503832383	GDNF_F24
1053	cg11351837	0.000589916602552402	GDNF_F24
1054	cg14981961	-0.000227946613809243	GDNF_F24
1055	cg09858826	-0.000172147456820295	GDNF_F24
1056	cg19803194	-2.48912469065186e-05	GDNF_F24
1057	cg11738485	-0.000964504220042077	GDNF_F24
1058	cg24231558	0.000980860809926621	GDNF_F24
1059	cg14677130	4.09481027497746e-05	GDNF_F24
1060	cg22450933	-0.000336102838338895	GDNF_F24
1061	cg25608547	0.000220866714467298	GDNF_F24
1062	cg23493167	7.44972967022321e-05	GDNF_F24
1063	cg00448814	0.000339319872049948	GDNF_F24
1064	cg21671626	0.000793607909441474	GDNF_F24
1065	cg24154882	-1.48158835615597e-05	GDNF_F24
1066	cg22199969	-0.000472096101975703	GDNF_F24
1067	cg23546619	1.78837789291824e-05	GDNF_F24
1068	cg26649194	-0.000217029154829069	GDNF_F24
1069	cg27190967	-0.000235480034123251	GDNF_F24
1070	cg24446385	-0.00017050361489562	GDNF_F24
1071	cg08690709	0.000340008085993738	GDNF_F24
1072	cg02620054	-3.37823303615583e-06	GDNF_F24
1073	cg09177461	0.000167881873908976	GDNF_F24
1074	cg20096820	0.000478688080255677	GDNF_F24
1075	cg04031201	0.000767032245898148	GDNF_F24
1076	cg10721492	0.00019621522735225	GDNF_F24
1077	cg03646823	6.45322544224276e-05	GDNF_F24
1078	cg24764861	-0.000194598809867239	GDNF_F24
1079	cg25743490	0.000373980147518606	GDNF_F24
1080	cg06127294	7.1003475656533e-06	GDNF_F24
1081	cg02949838	5.74858088187966e-05	GDNF_F24
1082	cg00273543	4.20976285776555e-05	GDNF_F24
1083	cg12158893	4.21326891475179e-07	GDNF_F24
1084	cg27117243	-0.000162237167574506	GDNF_F24
1085	cg10459202	1.36266294141046e-05	GDNF_F24
1086	cg04050068	-2.78818374266691e-05	GDNF_F24
1087	cg23414361	-0.000210675362564	GDNF_F24
1088	cg24166294	0.000117062927323297	GDNF_F24
1089	cg05901483	0.000179729442769044	GDNF_F24
1090	cg04322064	4.71169713336849e-05	GDNF_F24
1091	cg04503319	3.0724921726507e-05	GDNF_F24
1092	cg18495011	-0.000396462047222099	GDNF_F24
1093	cg02066570	-0.000142100380958119	GDNF_F24
1094	cg21557108	-1.90449620221798e-05	GDNF_F24
1095	cg06693581	0.000318505380428095	GDNF_F24
1096	cg07745180	-1.44168983641138e-05	GDNF_F24
1097	cg25766343	6.55986397236454e-05	GDNF_F24
1098	cg19592003	0.000293200762766657	GDNF_F24
1099	cg13159037	2.49428223307326e-05	GDNF_F24
1100	cg10645678	6.04149794917406e-05	GDNF_F24
1101	cg08337959	-8.3861571335683e-05	GDNF_F24
1102	cg12912758	-0.0010378501997753	GDNF_F24
1103	cg06748226	0.000217458468100439	GDNF_F24
1104	cg24099088	-6.84100592510847e-05	GDNF_F24
1105	cg15849527	5.56340213887568e-05	GDNF_F24
1106	cg08010094	-0.000546528202163161	GDNF_F24
1107	cg03310906	-1.70018259230819e-05	GDNF_F24
1108	cg25831233	-0.000298924419772322	GDNF_F24
1109	cg04360967	-0.000397048688864642	GDNF_F24
1110	cg08825817	0.000365157473388276	GDNF_F24
1111	cg15402162	7.50232511252622e-05	GDNF_F24
1112	cg01919863	-2.96680185100637e-06	GDNF_F24
1113	cg17048834	0.000385950290297115	GDNF_F24
1114	cg11704582	-3.7848466383843e-05	GDNF_F24
1115	cg14048271	0.000384717107913419	GDNF_F24
1116	cg11199167	-2.76953419732447e-05	GDNF_F24
1117	cg09517075	1.21283874596268e-05	GDNF_F24
1118	cg17286211	4.71279724530489e-05	GDNF_F24
1119	cg12351768	-0.000101078527328438	GDNF_F24
1120	cg21126626	0.000248138705090734	GDNF_F24
1121	cg00063699	1.37050665098898e-05	GDNF_F24
1122	cg19739139	0.000215615689805557	GDNF_F24
1123	cg02484634	3.79756036552523e-05	GDNF_F24
1124	cg02094827	0.000354765003289054	GDNF_F24
1125	cg24124237	1.61430176846716e-05	GDNF_F24
1126	cg24222194	-3.2210629310026e-05	GDNF_F24
1127	cg04137142	0.000237000547845737	GDNF_F24
1128	cg07943881	0.000378007434860329	GDNF_F24
1129	cg18110469	4.59390954403904e-05	GDNF_F24
1130	cg26378926	1.99451318657969e-05	GDNF_F24
1131	cg13403271	3.17330375880134e-06	GDNF_F24
1132	cg26848011	-0.00018484423224321	GDNF_F24
1133	cg18300770	0.000312630257633047	GDNF_F24
1134	cg17355809	-0.000321106621717927	GDNF_F24
1135	cg20873327	-6.73562240353842e-05	GDNF_F24
1136	cg24709999	0.000191596491326081	GDNF_F24
1137	cg08707253	0.000220092297526635	GDNF_F24
1138	cg00946888	0.000151983829765528	GDNF_F24
1139	cg19446790	1.47129968403043e-06	GDNF_F24
1140	cg13453327	-0.000122166630385418	GDNF_F24
1141	cg06588802	-3.31649624743892e-05	GDNF_F24
1142	cg05630528	7.8431240446852e-06	GDNF_F24
1143	cg00774616	0.000192273090885564	GDNF_F24
1144	cg26667656	0.000111567842642498	GDNF_F24
1145	cg26705561	-5.06426375942945e-05	GDNF_F24
1146	cg12332083	3.89834625356732e-05	GDNF_F24
1147	cg17009290	-0.000109309392006172	GDNF_F24
1148	cg18184687	0.000132901612629454	GDNF_F24
1149	cg00480264	6.42258445077993e-06	GDNF_F24
1150	cg18217622	-9.39486279999582e-05	GDNF_F24
1151	cg02372723	-0.000509636566358939	GDNF_F24
1152	cg06580551	-2.28298552485016e-05	GDNF_F24
1153	cg11645413	3.78903351883366e-05	GDNF_F24
1154	cg10347859	0.000302666676976261	GDNF_F24
1155	cg00205786	0.00010023814507968	GDNF_F24
1156	cg13642974	-7.89371832200166e-05	GDNF_F24
1157	cg02104660	-0.000112301410791315	GDNF_F24
1158	cg27286614	-0.000813280383264502	GDNF_F24
1159	cg11388673	-0.00090649653811369	GDNF_F24
1160	cg12857084	4.77985064257716e-05	GDNF_F24
1161	cg07739361	3.37996109783683e-05	GDNF_F24
1162	cg26294406	8.2654232966e-06	GDNF_F24
1163	cg06917451	-0.000132256541230758	GDNF_F24
1164	cg16895582	9.45017446915144e-05	GDNF_F24
1165	cg02631959	0.000143691153109998	GDNF_F24
1166	cg18645527	0.000143387341502662	GDNF_F24
1167	cg14266859	2.16345079254243e-05	GDNF_F24
1168	cg25083618	-5.65461566205365e-05	GDNF_F24
1169	cg23020090	-0.000236367953525641	GDNF_F24
1170	cg21640333	0.000523967829756373	GDNF_F24
1171	cg06575782	5.78076364146134e-05	GDNF_F24
1172	cg26468152	2.60448647104912e-05	GDNF_F24
1173	cg19717762	-0.000126887146420902	GDNF_F24
1174	cg16046605	-0.000123752662987893	GDNF_F24
1175	cg08461752	-2.14057269132727e-05	GDNF_F24
1176	cg17022560	-3.38702812115712e-05	GDNF_F24
1177	cg16563255	3.57930323594139e-05	GDNF_F24
1178	cg11623293	-9.92313653903063e-05	GDNF_F24
1179	cg20073376	0.000369447187509131	GDNF_F24
1180	cg03305017	3.97486109689209e-05	GDNF_F24
1181	cg03161410	-2.81042865290634e-05	GDNF_F24
1182	cg20005344	3.12947751852221e-06	GDNF_F24
1183	cg04422742	-0.000907638549761007	GDNF_F24
1184	cg08023670	5.34199230511396e-05	GDNF_F24
1185	cg08837626	0.000730187057024375	GDNF_F24
1186	cg11107675	0.000253353295155541	GDNF_F24
1187	cg09931724	0.000156157173223171	GDNF_F24
1188	cg12186219	-0.000216453359396056	GDNF_F24
1189	cg08188486	1.9430510336975e-05	GDNF_F24
1190	cg16181557	-0.000179575353687722	GDNF_F24
1191	cg00412067	-3.74345673536248e-05	GDNF_F24
1192	cg14686064	-3.81616996354709e-05	GDNF_F24
1193	cg14642057	0.000157693583987927	GDNF_F24
1194	cg16580955	2.69625409155224e-05	GDNF_F24
1195	cg03011556	4.05546888789689e-05	GDNF_F24
1196	cg21040542	5.79000696708409e-05	GDNF_F24
1197	cg20095851	2.00017369910028e-05	GDNF_F24
1198	cg06143315	0.000179459627022579	GDNF_F24
1199	cg03333443	9.51486402215568e-05	GDNF_F24
1200	cg01361068	-0.000240902060019913	GDNF_F24
1201	cg06894612	1.5491691204843e-05	GDNF_F24
1202	cg05874538	-0.000110059796190232	GDNF_F24
1203	cg03414898	0.000183254328232451	GDNF_F24
1204	cg22372194	3.02481355185594e-06	GDNF_F24
1205	cg03462714	0.000200175529227831	GDNF_F24
1206	cg02299497	-0.000123682309487221	GDNF_F24
1207	cg16916204	-0.000194377190322544	GDNF_F24
1208	cg01520427	0.000332198481573728	GDNF_F24
1209	cg05643494	-1.48235730870151e-06	GDNF_F24
1210	cg15564725	0.000235657557822842	GDNF_F24
1211	cg02692977	7.40027801778347e-05	GDNF_F24
1212	cg21421172	7.05851159257849e-05	GDNF_F24
1213	cg04739149	1.22027651075693e-05	GDNF_F24
1214	cg24829409	-0.000150700822732927	GDNF_F24
1215	cg06809326	-0.000271626329768227	GDNF_F24
1216	cg21665221	0.000215643946763029	GDNF_F24
1217	cg19756885	-0.00012090175973881	GDNF_F24
1218	cg05285788	8.73517530035231e-05	GDNF_F24
1219	cg19216010	4.33479320619073e-05	GDNF_F24
1220	cg00317020	0.000736741009508243	GDNF_F24
1221	cg07736222	8.71072472862321e-06	GDNF_F24
1222	cg26053011	0.00017860710937669	GDNF_F24
1223	cg06949979	-0.000255123192300372	GDNF_F24
1224	cg20632719	1.50736028579371e-06	GDNF_F24
1225	cg13202175	-7.29345863380968e-06	GDNF_F24
1226	cg12335829	-0.000189089144521312	GDNF_F24
1227	cg13446689	-0.000361282298928233	GDNF_F24
1228	cg02860545	0.000117338746423331	GDNF_F24
1229	cg00491948	6.57564740874198e-05	GDNF_F24
1230	cg19342952	8.68676872418149e-05	GDNF_F24
1231	cg25727977	-4.15245339671726e-05	GDNF_F24
1232	cg14591625	-0.000522217602960103	GDNF_F24
1233	cg00235442	8.39419372887165e-05	GDNF_F24
1234	cg00782708	-1.34613804525444e-05	GDNF_F24
1235	cg12358527	8.10325000882789e-05	GDNF_F24
1236	cg12597614	-0.000141958013247225	GDNF_F24
1237	cg03443360	-0.000342440189094834	GDNF_F24
1238	cg04122390	-0.00013940470947966	GDNF_F24
1239	cg14503168	-0.000112284781340463	GDNF_F24
1240	cg00775864	-9.8036783157051e-05	GDNF_F24
1241	cg04924511	-0.000103991454974135	GDNF_F24
1242	cg13877631	-5.27347956255083e-05	GDNF_F24
1243	cg04862290	-0.000494925024038741	GDNF_F24
1244	cg08758143	-8.34930423512021e-05	GDNF_F24
1245	cg02730303	-0.000191609784436989	GDNF_F24
1246	cg18811819	-0.000426450693836286	GDNF_F24
1247	cg12581547	-0.000150178852977131	GDNF_F24
1248	cg10602271	0.000150018723123354	GDNF_F24
1249	cg09359064	-4.61479483283209e-05	GDNF_F24
1250	cg22726370	0.000100098535422748	GDNF_F24
1251	cg00357062	0.000139073141645903	GDNF_F24
1252	cg27138673	7.87317619982635e-06	GDNF_F24
1253	cg17299007	0.0001427139937412	GDNF_F24
1254	cg18819275	4.16757688424507e-05	GDNF_F24
1255	cg25132957	0.000106761727262102	GDNF_F24
1256	cg08081361	-3.29671671392064e-05	GDNF_F24
1257	cg06319288	1.46630770207563e-05	GDNF_F24
1258	cg07788489	-8.49786832838148e-05	GDNF_F24
1259	cg26229752	-0.00036222915947774	GDNF_F24
1260	cg14162144	-0.000172730639346734	GDNF_F24
1261	cg15278374	0.000166460246466854	GDNF_F24
1262	cg23256188	0.000176912732278851	GDNF_F24
1263	cg14532138	-0.000644929563321679	GDNF_F24
1264	cg07876904	2.91271932083499e-05	GDNF_F24
1265	cg01251287	2.29216069153237e-06	GDNF_F24
1266	cg16785953	-4.592574120199e-05	GDNF_F24
1267	cg09991306	0.000281648487036284	GDNF_F24
1268	cg18711921	2.5612929671066e-05	GDNF_F24
1269	cg12051203	-4.65014719544502e-05	GDNF_F24
1270	cg08138245	0.000275885051061113	GDNF_F24
1271	cg10271880	-0.000271132882300254	GDNF_F24
1272	cg21900920	-0.000232585584729	GDNF_F24
1273	cg20013177	6.37788851278561e-05	GDNF_F24
1274	cg22494078	-0.00010110361387477	GDNF_F24
1275	cg03584646	-8.82864061141245e-06	GDNF_F24
1276	cg03041030	-7.04134750309447e-05	GDNF_F24
1277	cg09136023	2.91138199898736e-05	GDNF_F24
1278	cg24719692	4.42201372216532e-05	GDNF_F24
1279	cg00735911	-4.4093320903093e-05	GDNF_F24
1280	cg05848337	-6.88660474202911e-05	GDNF_F24
1281	cg21050025	6.39755427949193e-05	GDNF_F24
1282	cg22591653	-4.17041999511621e-05	GDNF_F24
1283	cg08754654	0.000498713812143207	GDNF_F24
1284	cg22999620	2.3526923179656e-05	GDNF_F24
1285	cg18496220	9.56544902647458e-05	GDNF_F24
1286	cg15988727	2.22843300660211e-05	GDNF_F24
1287	cg26173375	0.00033496321991168	GDNF_F24
1288	cg20494635	3.95691285097444e-05	GDNF_F24
1289	cg23948372	0.000737447925187215	GDNF_F24
1290	cg16398051	-0.000559347831963664	GDNF_F24
1291	cg13356540	9.04667279377138e-05	GDNF_F24
1292	cg26188803	4.93406181129188e-05	GDNF_F24
1293	cg20805920	2.38633480061937e-05	GDNF_F24
1294	cg02230495	-0.000125137966873488	GDNF_F24
1295	cg16178271	-0.00149051950214188	GDNF_F24
1296	cg16894634	-0.000169680477729205	GDNF_F24
1297	cg12945378	4.69179812983627e-05	GDNF_F24
1298	cg27596169	-1.01686562742256e-05	GDNF_F24
1299	cg10160312	0.000228836925114338	GDNF_F24
1300	cg25106561	1.33752118410461e-05	GDNF_F24
1301	cg04020296	0.000111164003510085	GDNF_F24
1302	cg09038266	-8.7026417022323e-05	GDNF_F24
1303	cg09266551	-4.62265150573069e-05	GDNF_F24
1304	cg03508765	5.70378369741207e-05	GDNF_F24
1305	cg00359846	-0.000370169826089536	GDNF_F24
1306	cg21183606	-2.257375274324e-05	GDNF_F24
1307	cg27580689	5.58981206771965e-05	GDNF_F24
1308	cg22041446	-0.000158062312251001	GDNF_F24
1309	cg06911873	0.000126681661878057	GDNF_F24
1310	cg23387650	6.61520689306891e-05	GDNF_F24
1311	cg24079853	0.000153028199404715	GDNF_F24
1312	cg25137365	0.000223801413170422	GDNF_F24
1313	cg07133174	9.14356676632941e-05	GDNF_F24
1314	cg04452427	-4.60926757187775e-05	GDNF_F24
1315	cg01285974	0.000238756275946693	GDNF_F24
1316	cg04794254	-6.71608521491922e-06	GDNF_F24
1317	cg25930602	0.00013958032611802	GDNF_F24
1318	cg27024200	6.98200758368678e-06	GDNF_F24
1319	cg22045878	4.3285576876512e-05	GDNF_F24
1320	cg23404097	-3.34429764085675e-05	GDNF_F24
1321	cg25649376	-0.000424662578025814	GDNF_F24
1322	cg00295462	-0.000170534934679511	GDNF_F24
1323	cg20318217	-0.00020981689759189	GDNF_F24
1324	cg15536034	8.5023731724771e-06	GDNF_F24
1325	cg06802630	-9.94375283816067e-05	GDNF_F24
1326	cg09427273	-2.52531321924611e-05	GDNF_F24
1327	cg08327708	7.31950216727804e-05	GDNF_F24
1328	cg12621630	2.16112679857288e-05	GDNF_F24
1329	cg10747925	4.68065148620115e-05	GDNF_F24
1330	cg26551894	-9.56993731268821e-05	GDNF_F24
1331	cg17207590	-4.88098594348234e-05	GDNF_F24
1332	cg06650255	0.000190480794710803	GDNF_F24
1333	cg02935494	0.000185979231437054	GDNF_F24
1334	cg22742759	-1.27632753988962e-05	GDNF_F24
1335	cg02992546	-1.93472751642531e-05	GDNF_F24
1336	cg06369352	0.000143034163764872	GDNF_F24
1337	cg04658679	6.66676895928906e-05	GDNF_F24
1338	cg23174744	-0.000343446595981738	GDNF_F24
1339	cg02311901	-0.000336520897281809	GDNF_F24
1340	cg20923885	0.000156100273834448	GDNF_F24
1341	cg20532660	6.18271293088922e-06	GDNF_F24
1342	cg20006715	5.51600309352784e-05	GDNF_F24
1343	cg00332248	-5.3055245697773e-05	GDNF_F24
1344	cg07465457	-0.00110512080958036	GDNF_F24
1345	cg25528339	4.28567685472695e-05	GDNF_F24
1346	cg10148932	0.000322782876748677	GDNF_F24
1347	cg01695994	-8.60472210936307e-05	GDNF_F24
1348	cg10044131	2.68639713167879e-06	GDNF_F24
1349	cg23573638	-0.000334058191622354	GDNF_F24
1350	cg11621038	5.15148457232566e-05	GDNF_F24
1351	cg07695305	7.828099793029e-05	GDNF_F24
1352	cg23721036	-1.86186065481676e-05	GDNF_F24
1353	cg00512425	0.000137257537418628	GDNF_F24
1354	cg23545895	0.000342909406969242	GDNF_F24
1355	cg06417823	0.00025705438741023	GDNF_F24
1356	cg09448616	-9.70580349696281e-06	GDNF_F24
1357	cg25132510	7.20751444159454e-05	GDNF_F24
1358	cg04970637	-0.000169132435626759	GDNF_F24
1359	cg00942799	-5.52645635934269e-05	GDNF_F24
1360	cg12718519	-0.000468236296925321	GDNF_F24
1361	cg21897039	6.99484845449368e-05	GDNF_F24
1362	cg00065419	0.0001289767861009	GDNF_F24
1363	cg05902951	-0.000156063145007017	GDNF_F24
1364	cg23876149	-8.21058239791685e-05	GDNF_F24
1365	cg24881973	-2.78904676836443e-05	GDNF_F24
1366	cg17351974	-0.00014305002665227	GDNF_F24
1367	cg22407822	0.00053270021612814	GDNF_F24
1368	cg00431450	-0.000332251284178628	GDNF_F24
1369	cg11898431	0.000177578980416157	GDNF_F24
1370	cg16370096	0.000112800995646072	GDNF_F24
1371	cg17249845	-4.48561827038679e-05	GDNF_F24
1372	cg23829584	0.000258579338406033	GDNF_F24
1373	cg27569037	-0.000144087490044002	GDNF_F24
1374	cg01340163	0.000185254022547658	GDNF_F24
1375	cg05937962	-3.12674175166634e-05	GDNF_F24
1376	cg02722672	-0.000129494164771921	GDNF_F24
1377	cg06892053	0.000144357080115295	GDNF_F24
1378	cg12475092	-0.000642078840536921	GDNF_F24
1379	cg26419869	-0.000104065110214362	GDNF_F24
1380	cg16964206	7.30837604306716e-06	GDNF_F24
1381	cg26301577	-5.3039450600415e-05	GDNF_F24
1382	cg06751742	-5.37692904739631e-05	GDNF_F24
1383	cg07285621	3.84722868231728e-05	GDNF_F24
1384	cg12032656	-0.000196439875707026	GDNF_F24
1385	cg19079272	0.000499329495233958	GDNF_F24
1386	cg15713378	0.000121365048579013	GDNF_F24
1387	cg07154223	8.10214319697013e-05	GDNF_F24
1388	cg10857167	3.81873960104181e-05	GDNF_F24
1389	cg04868734	2.0560741501818e-05	GDNF_F24
1390	cg06777516	-0.00016712917742729	GDNF_F24
1391	cg23238631	-0.000223505360085439	GDNF_F24
1392	cg06874144	3.99379591207388e-05	GDNF_F24
1393	cg03062587	2.12028479230681e-05	GDNF_F24
1394	cg03938978	-0.00156466769198313	GDNF_F24
1395	cg03651571	-0.000264211363506592	GDNF_F24
1396	cg04086531	-0.000597586260939828	GDNF_F24
1397	cg14205376	0.000154152117576159	GDNF_F24
1398	cg09684845	1.24163416654685e-05	GDNF_F24
1399	cg03503812	-0.00015673480845714	GDNF_F24
1400	cg27394114	0.000100071008817689	GDNF_F24
1401	cg15326535	4.97295397450014e-05	GDNF_F24
1402	cg13347397	6.12762121330071e-06	GDNF_F24
1403	cg09338407	-0.00016349360017021	GDNF_F24
1404	cg15594605	-0.000224121703699126	GDNF_F24
1405	cg16879452	0.000126185918221882	GDNF_F24
1406	cg18675840	3.68082391301838e-05	GDNF_F24
1407	cg03862853	5.48507449652085e-05	GDNF_F24
1408	cg19067989	-1.29162044647002e-05	GDNF_F24
1409	cg01591152	0.000262740422710804	GDNF_F24
1410	cg17537307	3.83610168594846e-05	GDNF_F24
1411	cg14752804	0.00014489187931051	GDNF_F24
1412	cg25597625	-0.000174967224486788	GDNF_F24
1413	cg01456368	2.4980065050078e-05	GDNF_F24
1414	cg16959747	0.000232261431181099	GDNF_F24
1415	cg26451804	-0.000150813429355368	GDNF_F24
1416	cg05852052	0.000355873147641155	GDNF_F24
1417	cg15306863	-1.28969608980837e-06	GDNF_F24
1418	cg13428066	-0.000110293367228147	GDNF_F24
1419	cg18150383	-2.40442933886665e-05	GDNF_F24
1420	cg00473633	0.000255543720300687	GDNF_F24
1421	cg10036564	-0.000116269210511855	GDNF_F24
1422	cg19414383	-7.46852598477358e-05	GDNF_F24
1423	cg16486409	-4.59045556783981e-05	GDNF_F24
1424	cg07962469	0.000708684689500141	GDNF_F24
1425	cg22676516	0.00021051060974689	GDNF_F24
1426	cg22423930	0.000189860289604069	GDNF_F24
1427	cg15489196	0.000107074132895804	GDNF_F24
1428	cg21043727	5.50673608646182e-05	GDNF_F24
1429	cg09167875	-0.00133858119675282	GDNF_F24
1430	cg19515390	0.000173779436696108	GDNF_F24
1431	cg15782852	-1.03363595588499e-05	GDNF_F24
1432	cg01606027	3.31017034970852e-06	GDNF_F24
1433	cg15647480	-0.000182824107958475	GDNF_F24
1434	cg12660445	1.44795865357361e-05	GDNF_F24
1435	cg04060456	-0.000104651831105344	GDNF_F24
1436	cg16403964	2.79848222560576e-05	GDNF_F24
1437	cg04101031	-0.000140255492899581	GDNF_F24
1438	cg04368724	7.3904247188697e-05	GDNF_F24
1439	cg09239150	-0.000966478353742751	GDNF_F24
1440	cg24046474	4.84727360393065e-05	GDNF_F24
1441	cg02797896	7.61540137120517e-05	GDNF_F24
1442	cg13177972	-0.000840733765307183	GDNF_F24
1443	cg19743791	-9.15874659973422e-05	GDNF_F24
1444	cg24671810	-0.000101097595372667	GDNF_F24
1445	cg01043153	0.000316754405222557	GDNF_F24
1446	cg09701743	-0.000228275733582611	GDNF_F24
1447	cg17417878	6.63554292130518e-07	GDNF_F24
1448	cg15717760	0.000225469888143144	GDNF_F24
1449	cg01406080	-0.000268767637093003	GDNF_F24
1450	cg12009255	-0.000209354941802759	GDNF_F24
1451	cg08599475	0.00042664483689689	GDNF_F24
1452	cg05103987	-0.000121177151842901	GDNF_F24
1453	cg07357021	7.50959423460357e-05	GDNF_F24
1454	cg16688533	3.13078558602991e-05	GDNF_F24
1455	cg18542842	-8.31509039192599e-05	GDNF_F24
1456	cg00838423	0.000322066160856863	GDNF_F24
1457	cg25203245	-0.000189584989523245	GDNF_F24
1458	cg27542501	-0.000104385495556773	GDNF_F24
1459	cg17961359	-3.47996958045857e-05	GDNF_F24
1460	cg05279229	-0.000642157845654197	GDNF_F24
1461	cg00678005	2.72136451351578e-05	GDNF_F24
1462	cg06736694	0.000355642470648526	GDNF_F24
1463	cg04058153	-0.000168592441117717	GDNF_F24
1464	cg00594016	0.000275578329221359	GDNF_F24
1465	cg00993310	-9.19219532485624e-05	GDNF_F24
1466	cg03105831	0.000197707804536752	GDNF_F24
1467	cg01181777	3.40166398870996e-05	GDNF_F24
1468	cg07076816	4.57725941732827e-05	GDNF_F24
1469	cg05215292	0.000244743801947574	GDNF_F24
1470	cg17147624	-0.000206734597140843	GDNF_F24
1471	cg21023025	-5.52231171528808e-05	GDNF_F24
1472	cg06183849	-2.6581995423527e-05	GDNF_F24
1473	cg09390181	0.000504055238810081	GDNF_F24
1474	cg17376015	-0.000148552368239376	GDNF_F24
1475	cg02713721	1.54795546651812e-05	GDNF_F24
1476	cg01099448	0.000237802604728175	GDNF_F24
1477	cg07600533	-0.000251680507316277	GDNF_F24
1478	cg04231733	-7.38511908257131e-05	GDNF_F24
1479	cg23174201	2.86085554998575e-05	GDNF_F24
1480	cg15627136	-0.000413941334017054	GDNF_F24
1481	cg22588640	0.000160893827850667	GDNF_F24
1482	cg20124963	2.76804862529491e-05	GDNF_F24
1483	cg18414021	-0.000428686268344968	GDNF_F24
1484	cg03707208	4.59224181599954e-05	GDNF_F24
1485	cg12958175	8.1648086707524e-05	GDNF_F24
1486	cg24862410	-0.000134096368471522	GDNF_F24
1487	cg01528492	0.000296378400108641	GDNF_F24
1488	cg18289303	3.74423108637722e-05	GDNF_F24
1489	cg26389716	-0.000281209623305628	GDNF_F24
1490	cg20914792	6.6877464982153e-06	GDNF_F24
1491	cg11625877	-6.46148428708201e-05	GDNF_F24
1492	cg09230014	3.69746233758977e-05	GDNF_F24
1493	cg26619416	-5.97475545097923e-05	GDNF_F24
1494	cg09243106	0.000291505822217508	GDNF_F24
1495	cg27062636	4.25137933481716e-05	GDNF_F24
1496	cg27529935	0.000188425532623072	GDNF_F24
1497	cg05985881	4.80942603872112e-05	GDNF_F24
1498	cg00790055	0.000180986147189839	GDNF_F24
1499	cg13909058	1.43218185935287e-05	GDNF_F24
1500	cg10285392	9.1762438687012e-05	GDNF_F24
1501	cg19617080	0.000187550568017259	GDNF_F24
1502	cg12899116	5.20691045773237e-06	GDNF_F24
1503	cg00102166	-8.33296301628723e-06	GDNF_F24
1504	cg04124526	0.000217609091150981	GDNF_F24
1505	cg06777477	0.000740912558484185	GDNF_F24
1506	cg09913413	0.000218391648759498	GDNF_F24
1507	cg22489931	-8.88508079470667e-05	GDNF_F24
1508	cg11599239	-0.000124067068162505	GDNF_F24
1509	cg18137779	0.000400071001663486	GDNF_F24
1510	cg26063721	-0.000177179772770948	GDNF_F24
1511	cg16908633	0.000119656364097967	GDNF_F24
1512	cg18748970	-6.2139404183528e-06	GDNF_F24
1513	cg00166216	-5.35469668677245e-05	GDNF_F24
1514	cg19051661	3.54067744868608e-05	GDNF_F24
1515	cg12272488	-6.32063816951582e-05	GDNF_F24
1516	cg08552065	-0.000303254707770367	GDNF_F24
1517	cg16459120	-2.39981830603468e-05	GDNF_F24
1518	cg12499271	2.37789923670749e-05	GDNF_F24
1519	cg03266686	-0.000160836856092858	GDNF_F24
1520	cg06474428	0.000110271343705707	GDNF_F24
1521	cg25436507	0.000236185186981343	GDNF_F24
1522	cg24848351	-1.0310033885027e-05	GDNF_F24
1523	cg08188555	9.24244840266807e-05	GDNF_F24
1524	cg16896313	-7.1368869947567e-05	GDNF_F24
1525	cg02101742	8.3872994145542e-06	GDNF_F24
1526	cg03988907	-0.000239176861854561	GDNF_F24
1527	cg20999102	-0.000145350797843348	GDNF_F24
1528	cg03834411	0.000385963367474879	GDNF_F24
1529	cg10194632	0.000227262900323493	GDNF_F24
1530	cg03508767	0.000118216419891556	GDNF_F24
1531	cg11335264	2.33444398239743e-05	GDNF_F24
1532	cg19032662	0.000486999917227371	GDNF_F24
1533	cg06795712	-9.23641132346463e-05	GDNF_F24
1534	cg09890204	-1.48361373612967e-05	GDNF_F24
1535	cg26419477	-7.91461136829533e-05	GDNF_F24
1536	cg15815084	0.000259519138357105	GDNF_F24
1537	cg24407607	0.000902020937698277	GDNF_F24
1538	cg01947066	-3.56929130792942e-05	GDNF_F24
1539	cg11539188	-0.000273240391827438	GDNF_F24
1540	cg21531506	-0.000153217886359996	GDNF_F24
1541	cg04850999	0.000422463043659049	GDNF_F24
1542	cg17965737	-3.17949410147345e-06	GDNF_F24
1543	cg12003230	5.16389378849948e-05	GDNF_F24
1544	cg03699958	-7.1429798644671e-05	GDNF_F24
1545	cg04791145	0.000213777056037182	GDNF_F24
1546	cg02357631	1.37960745410704e-06	GDNF_F24
1547	cg27298898	0.000412696427247709	GDNF_F24
1548	cg20002504	-6.00495270867784e-05	GDNF_F24
1549	cg19361456	0.000131235556881338	GDNF_F24
1550	cg22243260	-0.00031790404228539	GDNF_F24
1551	cg08573566	2.02518660606825e-05	GDNF_F24
1552	cg06490968	3.68910704127368e-05	GDNF_F24
1553	cg03772350	0.000144603809902224	GDNF_F24
1554	cg13333913	3.727299899915e-05	GDNF_F24
1555	cg07779484	4.54271536888346e-05	GDNF_F24
1556	cg25822709	0.000146398213102798	GDNF_F24
1557	cg10014862	-9.23736214969654e-05	GDNF_F24
1558	cg26266427	-0.00032430395287237	GDNF_F24
1559	cg14825413	-0.000211591944315487	GDNF_F24
1560	cg04205715	0.000204674351639307	GDNF_F24
1561	cg17117981	4.65217046155023e-07	GDNF_F24
1562	cg06137502	0.000243737111890952	GDNF_F24
1563	cg00472411	-0.000267789744713066	GDNF_F24
1564	cg20034086	2.52147767365512e-05	GDNF_F24
1565	cg15015639	-0.000271998562714016	GDNF_F24
1566	cg22392592	4.11929343651792e-06	GDNF_F24
1567	cg07941628	0.00053443828323253	GDNF_F24
1568	cg23000345	2.46519497887197e-06	GDNF_F24
1569	cg26101366	-0.000102593050613809	GDNF_F24
1570	cg17337186	-0.000164954592489946	GDNF_F24
1571	cg00488445	-8.03840361834908e-05	GDNF_F24
1572	cg26957349	0.000449906165421206	GDNF_F24
1573	cg07814664	-0.000100313858560742	GDNF_F24
1574	cg07719695	-9.61300254118173e-05	GDNF_F24
1575	cg04418027	-6.23932087367093e-05	GDNF_F24
1576	cg22019884	-3.90025801370095e-05	GDNF_F24
1577	cg11316386	0.000117471815154421	GDNF_F24
1578	cg03926135	0.000260251324625709	GDNF_F24
1579	cg05922070	-0.000259868013084516	GDNF_F24
1580	cg07355000	0.000378747245612586	GDNF_F24
1581	cg13282837	-0.000390865100613442	GDNF_F24
1582	cg04555425	-0.000310159019220882	GDNF_F24
1583	cg27525272	0.000157750409466885	GDNF_F24
1584	cg01263877	-0.000157616724319898	GDNF_F24
1585	cg14554468	-0.000282896323769304	GDNF_F24
1586	cg10896276	-4.35967143897848e-05	GDNF_F24
1587	cg20051117	-5.40474632775337e-05	GDNF_F24
1588	cg22619904	-9.3618881668077e-05	GDNF_F24
1589	cg13357416	0.000156507123619767	GDNF_F24
1590	cg11462099	-3.77490296974436e-05	GDNF_F24
1591	cg15996397	-0.00011099697498807	GDNF_F24
1592	cg09142628	0.000900771657560092	GDNF_F24
1593	cg16089720	-2.41466273070453e-06	GDNF_F24
1594	cg08240917	-0.000231550560205263	GDNF_F24
1595	cg03471009	-1.9517019899907e-05	GDNF_F24
1596	cg07942040	-0.000243038218537111	GDNF_F24
1597	cg11003012	3.7040780574828e-05	GDNF_F24
1598	cg04072301	-1.77820609320266e-05	GDNF_F24
1599	cg07514271	4.0361287213089e-05	GDNF_F24
1600	cg05852409	1.13447404367328e-05	GDNF_F24
1601	cg24585418	-5.27824676583173e-05	GDNF_F24
1602	cg21925975	8.63526017101186e-05	GDNF_F24
1603	cg04127068	5.63394454364332e-05	GDNF_F24
1604	cg11406886	0.000187316307139029	GDNF_F24
1605	cg21758525	8.48936888189243e-05	GDNF_F24
1606	cg09220891	-1.79843892071066e-05	GDNF_F24
1607	cg11015768	-0.000181289939069445	GDNF_F24
1608	cg14783184	-7.38333916689822e-05	GDNF_F24
1609	cg08352530	0.000224164160859935	GDNF_F24
1610	cg15859189	2.82741223371909e-05	GDNF_F24
1611	cg11257092	5.77533600237093e-05	GDNF_F24
1612	cg02314953	0.000116745209658684	GDNF_F24
1613	cg04610667	1.02435168671862e-05	GDNF_F24
1614	cg16106081	-0.000172176081975825	GDNF_F24
1615	cg04885005	-4.45598828923678e-05	GDNF_F24
1616	cg04184094	0.000482188447029469	GDNF_F24
1617	cg16786775	0.000138510348597795	GDNF_F24
1618	cg07856155	-0.000188757079822382	GDNF_F24
1619	cg08991379	-7.07031199536509e-05	GDNF_F24
1620	cg23295629	6.14485355243174e-05	GDNF_F24
1621	cg17309090	0.0001942531658216	GDNF_F24
1622	cg01334504	-0.00090707509070608	GDNF_F24
1623	cg22167893	-3.04446018661717e-05	GDNF_F24
1624	cg14573175	0.000406497577128468	GDNF_F24
1625	cg02973961	-0.000321595807758242	GDNF_F24
1626	cg06164346	-0.000369355420126181	GDNF_F24
1627	cg09740935	4.72788549217272e-06	GDNF_F24
1628	cg19379521	-0.000510281999696587	GDNF_F24
1629	cg06161375	-9.21799931481803e-05	GDNF_F24
1630	cg13102348	-7.04366809263377e-05	GDNF_F24
1631	cg16787312	-2.76912454373569e-05	GDNF_F24
1632	cg02870813	0.000130432822144347	GDNF_F24
1633	cg15889230	0.000118444633847996	GDNF_F24
1634	cg11588538	2.55076939535145e-05	GDNF_F24
1635	cg08550205	-0.000131973118370723	GDNF_F24
1636	cg07416792	-0.000254269839897628	GDNF_F24
1637	cg02466830	6.90261958691945e-05	GDNF_F24
1638	cg11379575	-1.27179009599176e-05	GDNF_F24
1639	cg02697702	9.47638060033113e-05	GDNF_F24
1640	cg02663635	-0.000355390021972299	GDNF_F24
1641	cg11362620	7.45398221445863e-05	GDNF_F24
1642	cg07911673	-1.59409910351815e-05	GDNF_F24
1643	cg14557288	-4.71479078095524e-06	GDNF_F24
1644	cg24935409	2.39330433564027e-05	GDNF_F24
1645	cg14405105	-4.19530871758168e-05	GDNF_F24
1646	cg00579921	0.000208949938013238	GDNF_F24
1647	cg12876682	-0.000175835382277031	GDNF_F24
1648	cg19114576	-4.60736441563301e-05	GDNF_F24
1649	cg06888383	0.00019228580668892	GDNF_F24
1650	cg24627961	6.04061616314679e-05	GDNF_F24
1651	cg26645494	-0.000455084432614726	GDNF_F24
1652	cg23210478	-2.67677209466356e-05	GDNF_F24
1653	cg15363314	-0.000118605096636636	GDNF_F24
1654	cg02535928	-0.000200487102379848	GDNF_F24
1655	cg03793312	0.000137480543290586	GDNF_F24
1656	cg03113542	6.01437108736051e-05	GDNF_F24
1657	cg08217910	0.000138080334048036	GDNF_F24
1658	cg00903437	-1.65693110796875e-05	GDNF_F24
1659	cg09277219	0.00014134335056614	GDNF_F24
1660	cg26093789	-0.000157220152218128	GDNF_F24
1661	cg17691263	-2.69584827855424e-05	GDNF_F24
1662	cg21848537	5.77446593713334e-05	GDNF_F24
1663	cg26225774	-0.000168286007828923	GDNF_F24
1664	cg00429217	7.27243778696731e-05	GDNF_F24
1665	cg09551343	-4.28965283466156e-05	GDNF_F24
1666	cg14653593	-0.000107889102712261	GDNF_F24
1667	cg04177826	-0.000408378124682677	GDNF_F24
1668	cg06071033	-0.000244960568558208	GDNF_F24
1669	cg11467272	0.000226599427074077	GDNF_F24
1670	cg23323973	-0.000126608719664308	GDNF_F24
1671	cg05760126	0.000129858248641639	GDNF_F24
1672	cg03385550	0.000108473778354699	GDNF_F24
1673	cg21995613	-6.8355824048064e-05	GDNF_F24
1674	cg12461560	0.000185540455528978	GDNF_F24
1675	cg08660439	5.39630913716989e-05	GDNF_F24
1676	cg07089660	-0.00026367775844688	GDNF_F24
1677	cg14509133	0.000268919330192953	GDNF_F24
1678	cg14317457	-6.60039593330768e-05	GDNF_F24
1679	cg17567128	6.18633858279109e-05	GDNF_F24
1680	cg26526883	0.000105970741937042	GDNF_F24
1681	cg08151621	-5.92318748779745e-05	GDNF_F24
1682	cg19147112	0.000182826901958821	GDNF_F24
1683	cg09143801	7.94754845919731e-05	GDNF_F24
1684	cg18546165	0.000135431161413929	GDNF_F24
1685	cg25919221	-0.000104905308149059	GDNF_F24
1686	cg26250154	-4.05190417937463e-05	GDNF_F24
1687	cg22249252	1.08666972375602e-05	GDNF_F24
1688	cg21994712	0.000246764129495877	GDNF_F24
1689	cg04983276	-1.98149128509199e-06	GDNF_F24
1690	cg20591052	5.25280131066385e-05	GDNF_F24
1691	cg08860639	2.96067636936682e-06	GDNF_F24
1692	cg21127898	0.000316271746425255	GDNF_F24
1693	cg14535652	-4.71274745342681e-05	GDNF_F24
1694	cg25807923	-7.15566644965925e-05	GDNF_F24
1695	cg19979853	7.51756418737092e-05	GDNF_F24
1696	cg07673710	0.000348207581469482	GDNF_F24
1697	cg09430957	1.49983019723913e-05	GDNF_F24
1698	cg00968488	0.000309867756352749	GDNF_F24
1699	cg18723623	2.84378442038766e-06	GDNF_F24
1700	cg04678231	-8.00419625856488e-06	GDNF_F24
1701	cg24251323	0.000131502991711232	GDNF_F24
1702	cg24306139	0.000176950087470112	GDNF_F24
1703	cg18070959	-0.000393374212338203	GDNF_F24
1704	cg20997320	-0.000262095872449083	GDNF_F24
1705	cg22018084	0.000469183683491595	GDNF_F24
1706	cg18201505	-9.16413868553602e-06	GDNF_F24
1707	cg21464565	0.000155786542701497	GDNF_F24
1708	cg01802506	-0.000101828628575626	GDNF_F24
1709	cg09805818	7.33887196061329e-06	GDNF_F24
1710	cg04202597	0.000213502664581796	GDNF_F24
1711	cg08229502	0.000198052820856707	GDNF_F24
1712	cg19228034	0.000644657208759191	GDNF_F24
1713	cg01724831	-9.49050304527865e-05	GDNF_F24
1714	cg15950251	5.0951545790451e-05	GDNF_F24
1715	cg27081772	-3.34666584560989e-05	GDNF_F24
1716	cg18749387	1.63493696141285e-05	GDNF_F24
1717	cg17530503	-6.1999528692272e-05	GDNF_F24
1718	cg17385867	0.000330334267785878	GDNF_F24
1719	cg14946212	0.00030489230768469	GDNF_F24
1720	cg02650790	-0.000248369700568074	GDNF_F24
1721	cg08343624	5.56012677428259e-05	GDNF_F24
1722	cg21507367	0.000503729954365167	GDNF_F24
1723	cg12582028	0.000592319213598343	GDNF_F24
1724	cg20300514	-2.31601349225048e-05	GDNF_F24
1725	cg07623995	-7.76927321776699e-05	GDNF_F24
1726	cg09269869	0.000334124613325119	GDNF_F24
1727	cg20786822	-4.31186959813191e-05	GDNF_F24
1728	cg16926213	0.000410054945544761	GDNF_F24
1729	cg17576787	8.52670072590759e-05	GDNF_F24
1730	cg05045976	5.45356479051729e-05	GDNF_F24
1731	cg06053407	4.2503965942927e-05	GDNF_F24
1732	cg14605835	5.3503219899521e-05	GDNF_F24
1733	cg00331559	0.0010492650481284	GDNF_F24
1734	cg18542688	0.00018037910383468	GDNF_F24
1735	cg04949698	0.00016107489954654	GDNF_F24
1736	cg05189127	0.000490861697620949	GDNF_F24
1737	cg15719426	4.5301054632032e-05	GDNF_F24
1738	cg24911837	9.14109482276834e-05	GDNF_F24
1739	cg20338294	5.64721634447406e-06	GDNF_F24
1740	cg02855996	-0.000406526073742343	GDNF_F24
1741	cg17244218	1.71370054120985e-05	GDNF_F24
1742	cg06760518	9.44872919959881e-05	GDNF_F24
1743	cg16880688	0.000322033273823119	GDNF_F24
1744	cg05099952	-6.10855611259615e-05	GDNF_F24
1745	cg26484127	1.70641579882003e-05	GDNF_F24
1746	cg23005102	0.000545379130910212	GDNF_F24
1747	cg26180843	0.000400531704648609	GDNF_F24
1748	cg25016926	0.000145126560088106	GDNF_F24
1749	cg09467540	1.63436582662133e-06	GDNF_F24
1750	cg21468244	7.99532301583655e-05	GDNF_F24
1751	cg23969423	-0.000251120845281675	GDNF_F24
1752	cg08419873	-5.35409073056659e-05	GDNF_F24
1753	cg07704580	0.000149670814048865	GDNF_F24
1754	cg18690735	1.96516810439268e-06	GDNF_F24
1755	cg05612205	7.44125765811159e-05	GDNF_F24
1756	cg10686659	-0.0005126832961426	GDNF_F24
1757	cg17827477	-0.000139578500327769	GDNF_F24
1758	cg02009258	-9.72409060233225e-06	GDNF_F24
1759	cg04999756	-3.1901331893558e-05	GDNF_F24
1760	cg09901556	-8.57329845214937e-06	GDNF_F24
1761	cg07620853	-8.97210640969709e-05	GDNF_F24
1762	cg00305285	0.000316019389761251	GDNF_F24
1763	cg03876548	-0.000389271004817339	GDNF_F24
1764	cg15920390	-2.59039458829138e-05	GDNF_F24
1765	cg15756156	-0.000206556639000081	GDNF_F24
1766	cg26302732	-0.000156834973718736	GDNF_F24
1767	cg00459944	4.72533402757319e-05	GDNF_F24
1768	cg23105130	-8.72387463582968e-05	GDNF_F24
1769	cg09438382	-4.335017900477e-05	GDNF_F24
1770	cg18117288	3.08743420321441e-05	GDNF_F24
1771	cg11125883	0.000187792088053993	GDNF_F24
1772	cg00915244	-0.00012902391430458	GDNF_F24
1773	cg11551577	-1.87141483967137e-05	GDNF_F24
1774	cg01232145	2.70018166649862e-05	GDNF_F24
1775	cg00701051	8.48583040853491e-07	GDNF_F24
1776	cg06715410	-0.000113900640113049	GDNF_F24
1777	cg08537127	0.000719661375723167	GDNF_F24
1778	cg08848438	-8.77864566501305e-06	GDNF_F24
1779	cg14665901	-0.000335517744761059	GDNF_F24
1780	cg04173397	0.000153485957504656	GDNF_F24
1781	cg12605354	-1.41177254111349e-05	GDNF_F24
1782	cg18335117	1.69378039823653e-05	GDNF_F24
1783	cg02098565	0.000131319783548418	GDNF_F24
1784	cg03747381	6.77442667544426e-05	GDNF_F24
1785	cg23162201	0.000286140931047554	GDNF_F24
1786	cg06927331	0.000107045354179525	GDNF_F24
1787	cg04627621	-0.000450482892091226	GDNF_F24
1788	cg10660367	4.29292712375738e-05	GDNF_F24
1789	cg15573204	0.000230945987150494	GDNF_F24
1790	cg13525579	7.48969758880537e-05	GDNF_F24
1791	cg14816899	0.000241491466037761	GDNF_F24
1792	cg07185181	3.45215066598893e-05	GDNF_F24
1793	cg13911959	-0.000104098307850678	GDNF_F24
1794	cg05941652	-0.000102045284740429	GDNF_F24
1795	cg13863764	-0.000185553928505377	GDNF_F24
1796	cg07390844	8.75956281268584e-05	GDNF_F24
1797	cg00787055	-0.000271838156746322	GDNF_F24
1798	cg11590255	-0.000407709210840714	GDNF_F24
1799	cg27527262	5.66130176926211e-05	GDNF_F24
1800	cg10549933	-3.84652997452587e-06	GDNF_F24
1801	cg08118034	0.000185489121978428	GDNF_F24
1802	cg22889142	6.35198524463136e-05	GDNF_F24
1803	cg24386507	-0.000116185202636929	GDNF_F24
1804	cg13555050	2.15944569334043e-05	GDNF_F24
1805	cg21512799	5.00636189451813e-05	GDNF_F24
1806	cg20135711	1.42153149087994e-05	GDNF_F24
1807	cg04395970	-0.000123575481938662	GDNF_F24
1808	cg02166732	-8.77689492999447e-06	GDNF_F24
1809	cg04274259	-0.000144890947912734	GDNF_F24
1810	cg02461235	-0.000112195293966599	GDNF_F24
1811	cg03354508	0.000123325310575307	GDNF_F24
1812	cg18313151	0.00026983967077875	GDNF_F24
1813	cg02710530	0.000115207720910928	GDNF_F24
1814	cg03625136	-0.000164604130814288	GDNF_F24
1815	cg26864826	0.000617260534205427	GDNF_F24
1816	cg21591141	2.3603633719015e-05	GDNF_F24
1817	cg07884470	6.42461506062766e-05	GDNF_F24
1818	cg18089335	-5.30554757860522e-05	GDNF_F24
1819	cg04745997	-0.000287923106095813	GDNF_F24
1820	cg20712054	-4.40287750470592e-05	GDNF_F24
1821	cg24534566	-5.98874654903268e-05	GDNF_F24
1822	cg13724820	-4.4490480422979e-05	GDNF_F24
1823	cg02562344	-0.000251264387323411	GDNF_F24
1824	cg03128303	0.000211609858809179	GDNF_F24
1825	cg19513950	1.43651036556248e-05	GDNF_F24
1826	cg04680635	0.000125123230370056	GDNF_F24
1827	cg02612949	-0.000129511103633718	GDNF_F24
1828	cg18260218	9.86746877399899e-05	GDNF_F24
1829	cg22215678	0.000467879630226298	GDNF_F24
1830	cg10880177	-0.000109565175117986	GDNF_F24
1831	cg20247934	-4.31022219214474e-05	GDNF_F24
1832	cg24099680	0.000190102096015891	GDNF_F24
1833	cg15917810	0.000146170489564775	GDNF_F24
1834	cg12035766	5.41831897581932e-06	GDNF_F24
1835	cg01329475	-3.08944467199442e-05	GDNF_F24
1836	cg22113854	-0.000217335000401883	GDNF_F24
1837	cg13498216	-9.47652616629542e-05	GDNF_F24
1838	cg12078092	0.000112049443060079	GDNF_F24
1839	cg06442718	-9.82567986082914e-05	GDNF_F24
1840	cg05213070	3.21983744316404e-05	GDNF_F24
1841	cg03014829	-0.000408019266665687	GDNF_F24
1842	cg25067606	8.03600165055437e-05	GDNF_F24
1843	cg18296929	5.15448962337473e-05	GDNF_F24
1844	cg12101586	-0.000217638365532015	GDNF_F24
1845	cg13838993	-9.13011512849941e-05	GDNF_F24
1846	cg14040722	-0.000152162064379138	GDNF_F24
1847	cg24440658	0.000135527334946057	GDNF_F24
1848	cg13776906	5.08736570145941e-05	GDNF_F24
1849	cg14843086	-1.54353828885196e-05	GDNF_F24
1850	cg27526301	0.000351161887150908	GDNF_F24
1851	cg13250850	0.000124161463914102	GDNF_F24
1852	cg15937325	-0.00021182980740846	GDNF_F24
1853	cg02928928	0.000181094379829945	GDNF_F24
1854	cg18405559	-5.8138752384346e-05	GDNF_F24
1855	cg13617776	-0.000154220116768587	GDNF_F24
1856	cg08442052	4.35704553410623e-05	GDNF_F24
1857	cg23602453	3.40613988058791e-05	GDNF_F24
1858	cg14102437	-5.43133578116929e-05	GDNF_F24
1859	cg19416156	0.000372149069879538	GDNF_F24
1860	cg27417589	0.000199259075502666	GDNF_F24
1861	cg11152829	0.000120309694728588	GDNF_F24
1862	cg15474608	-0.000101404046269212	GDNF_F24
1863	cg07693262	1.29877466477665e-05	GDNF_F24
1864	cg13692482	-0.00107337361841234	GDNF_F24
1865	cg23900422	-9.78877697260222e-05	GDNF_F24
1866	cg06577850	-3.50729228393418e-05	GDNF_F24
1867	cg22348298	-1.75250518424532e-05	GDNF_F24
1868	cg07850210	-0.000185670232095355	GDNF_F24
1869	cg11164659	0.0013291015823658	GDNF_F24
1870	cg08662043	9.76082523733412e-05	GDNF_F24
1871	cg25621215	0.000631826320847051	GDNF_F24
1872	cg08912468	0.000134812939358777	GDNF_F24
1873	cg13195461	0.000387300068130558	GDNF_F24
1874	cg01608161	-0.000164162550199226	GDNF_F24
1875	cg06183872	-0.000805805693492571	GDNF_F24
1876	cg02981071	4.58107069049495e-05	GDNF_F24
1877	cg17633724	1.47197332884314e-05	GDNF_F24
1878	cg20389709	-4.46216606008544e-05	GDNF_F24
1879	cg22912818	0.000132878528471549	GDNF_F24
1880	cg14356550	-0.00018513897713748	GDNF_F24
1881	cg00666211	0.000135986304542517	GDNF_F24
1882	cg27101023	-7.21488919651506e-05	GDNF_F24
1883	cg16791143	-0.00012145898132614	GDNF_F24
1884	cg02502786	0.000309809025115874	GDNF_F24
1885	cg23815988	0.00016386479756197	GDNF_F24
1886	cg08707404	-0.000100963818717924	GDNF_F24
1887	cg00308722	0.000218150449013558	GDNF_F24
1888	cg13128440	4.03801163055757e-05	GDNF_F24
1889	cg13149890	0.000400616452962839	GDNF_F24
1890	cg23160428	9.06585523137595e-05	GDNF_F24
1891	cg19823603	9.67035603306845e-05	GDNF_F24
1892	cg10496912	9.53183957231047e-06	GDNF_F24
1893	cg26202529	-0.00023342156099335	GDNF_F24
1894	cg10982668	4.64782542815128e-05	GDNF_F24
1895	cg01330312	-8.42935530132095e-05	GDNF_F24
1896	cg05080800	6.88042488963661e-06	GDNF_F24
1897	cg04035133	-0.000103339408664513	GDNF_F24
1898	cg02733444	-5.07222089808622e-05	GDNF_F24
1899	cg25730351	-0.00017461039005695	GDNF_F24
1900	cg16132835	-4.16917059420182e-05	GDNF_F24
1901	cg27424057	-0.000187424600572222	GDNF_F24
1902	cg11361904	0.000144229326362192	GDNF_F24
1903	cg03344332	-5.13329148774424e-05	GDNF_F24
1904	cg11410499	0.000475747557261307	GDNF_F24
1905	cg16919569	0.000210830576148202	GDNF_F24
1906	cg09247979	0.000663582661034939	GDNF_F24
1907	cg21059372	-5.67975573806519e-05	GDNF_F24
1908	cg21498785	2.64187096673696e-05	GDNF_F24
1909	cg20150123	0.000226017426000341	GDNF_F24
1910	cg09624528	0.000397603134665077	GDNF_F24
1911	cg06163270	-0.000257808820023478	GDNF_F24
1912	cg10146402	-3.94083926799821e-05	GDNF_F24
1913	cg13610910	-0.000118922838292487	GDNF_F24
1914	cg12319098	0.000188411513190184	GDNF_F24
1915	cg00842595	-0.000519146668793095	GDNF_F24
1916	cg07737558	5.0809861108136e-05	GDNF_F24
1917	cg08801007	0.000242449241990583	GDNF_F24
1918	cg05390685	0.000214214209911243	GDNF_F24
1919	cg23285459	-0.000513771153415842	GDNF_F24
1920	cg16370795	0.000131088041171792	GDNF_F24
1921	cg02724638	-0.000105638426966275	GDNF_F24
1922	cg22853665	0.0001048426806734	GDNF_F24
1923	cg27113347	-5.65332852575347e-05	GDNF_F24
1924	cg13242768	2.95883321081676e-05	GDNF_F24
1925	cg04199227	2.23041844138299e-05	GDNF_F24
1926	cg18982923	0.000250089394613683	GDNF_F24
1927	cg06868369	8.29842532772646e-05	GDNF_F24
1928	cg00146683	-9.37588676967051e-05	GDNF_F24
1929	cg22728616	2.34877764137146e-05	GDNF_F24
1930	cg22640868	4.45910163751346e-05	GDNF_F24
1931	cg03753099	0.000170324249907657	GDNF_F24
1932	cg06753055	0.000201448933429046	GDNF_F24
1933	cg10189593	-0.000115594217515844	GDNF_F24
1934	cg01993124	0.000344857415203323	GDNF_F24
1935	cg23595222	-0.000577526692897243	GDNF_F24
1936	cg14511575	0.000151867420947077	GDNF_F24
1937	cg07020025	-8.1384693959418e-05	GDNF_F24
1938	cg07259938	1.44302149291089e-05	GDNF_F24
1939	cg03447413	0.000245348674948075	GDNF_F24
1940	cg27000960	-2.20543948987663e-05	GDNF_F24
1941	cg00329122	-8.07594747230345e-05	GDNF_F24
1942	cg09084200	0.000189640904972057	GDNF_F24
1943	cg00270878	-9.10253397642848e-05	GDNF_F24
1944	cg05221103	7.02928751451464e-05	GDNF_F24
1945	cg27277859	-0.000223356571423297	GDNF_F24
1946	cg11476402	-7.50458664758127e-06	GDNF_F24
1947	cg23596287	0.00145765129778619	GDNF_F24
1948	cg02159489	0.0003009594484349	GDNF_F24
1949	cg01770632	9.14224120558712e-06	GDNF_F24
1950	cg23049142	0.000342953288292297	GDNF_F24
1951	cg14539210	-0.000221710715672752	GDNF_F24
1952	cg00924685	-8.68564797893567e-05	GDNF_F24
1953	cg13358346	-7.25556192750564e-05	GDNF_F24
1954	cg07414422	0.000283735751292108	GDNF_F24
1955	cg27123256	-8.28644159326397e-05	GDNF_F24
1956	cg02489167	0.000605102610527289	GDNF_F24
1957	cg25606844	-3.50698788449663e-05	GDNF_F24
1958	cg02958004	6.21198876342712e-05	GDNF_F24
1959	cg12518124	-0.000347115035780019	GDNF_F24
1960	cg02124233	0.000131264496481536	GDNF_F24
1961	cg00522231	-0.000261229593112981	GDNF_F24
1962	cg20715809	5.30434562903274e-05	GDNF_F24
1963	cg06563157	9.49158536600771e-05	GDNF_F24
1964	cg11641787	-5.99122951421566e-06	GDNF_F24
1965	cg14968618	-0.000209762696422194	GDNF_F24
1966	cg24088402	2.04054889944513e-06	GDNF_F24
1967	cg03515773	5.50028880354367e-06	GDNF_F24
1968	cg06806493	-0.000113653569015531	GDNF_F24
1969	cg05850720	0.000148876242888374	GDNF_F24
1970	cg15745629	-0.000179968148720961	GDNF_F24
1971	cg16288318	-1.97610890096316e-05	GDNF_F24
1972	cg00246693	-0.000375142354915381	GDNF_F24
1973	cg13289413	-0.00146136886047037	GDNF_F24
1974	cg06130322	0.000132459187847963	GDNF_F24
1975	cg09042443	3.51497256377521e-05	GDNF_F24
1976	cg10612096	5.08526702109239e-05	GDNF_F24
1977	cg00261592	-7.8380588206866e-05	GDNF_F24
1978	cg00270625	-0.00043657326916121	GDNF_F24
1979	cg05685023	8.18108715356261e-05	GDNF_F24
1980	cg07505373	0.000215949892783133	GDNF_F24
1981	cg07184032	-6.62617775874575e-05	GDNF_F24
1982	cg00282154	7.75196010649554e-05	GDNF_F24
1983	cg00096810	-0.000110499749005099	GDNF_F24
1984	cg09499177	0.000174319980554431	GDNF_F24
1985	cg12220271	1.08942504807693e-05	GDNF_F24
1986	cg11792786	5.44550647359782e-05	GDNF_F24
1987	cg13397720	0.00025933035693333	GDNF_F24
1988	cg05064668	0.000434448141410697	GDNF_F24
1989	cg02749984	0.00032058734291684	GDNF_F24
1990	cg13802883	-1.77972238063793e-05	GDNF_F24
1991	cg11850450	8.83101679818932e-06	GDNF_F24
1992	cg12560020	0.000761826478089102	GDNF_F24
1993	cg12193503	-0.000449320553837122	GDNF_F24
1994	cg25278144	5.53690078675255e-05	GDNF_F24
1995	cg13261753	0.00139346466544648	GDNF_F24
1996	cg08469752	0.000167484564513007	GDNF_F24
1997	cg25609434	6.87354425489658e-05	GDNF_F24
1998	cg24021808	-3.54061530910978e-06	GDNF_F24
1999	ch.5.1225211R	7.34480563389925e-06	GDNF_F24
[truncated: 998,000+ more rows]
