# Supplementary material for: DNA methylation models of protein abundance across the lifecourse
Source: Clin Epigenetics. 2024 Dec 21;16:189. doi: 10.1186/s13148-024-01802-y (PMC11663311; doi:10.1186/s13148-024-01802-y)
Supplement: Supplementary file 3 — Additional file 3 [file 13148_2024_1802_MOESM3_ESM.csv]

	Variable	Coefficient	Protein
1	(Intercept)	6.6205763219272e-05	IL8_F9
2	cg15567368	-1.64948350037512e-06	IL8_F9
3	cg22535849	-9.19905205400366e-05	IL8_F9
4	cg27024127	-6.75216108253418e-06	IL8_F9
5	(Intercept)	-7.80339349950586e-06	VEGFA_F9
6	cg03119308	1.63965251969105e-05	VEGFA_F9
7	cg26077133	-2.05700936551235e-06	VEGFA_F9
8	(Intercept)	-3.40276186440798e-05	CD8A_F9
9	cg03216697	1.01083092689018e-05	CD8A_F9
10	cg22274273	7.58429838700443e-05	CD8A_F9
11	(Intercept)	0.00441329527277226	MCP3_F9
12	cg18572898	-0.00869659972240579	MCP3_F9
13	cg01891583	-0.000948335407068512	MCP3_F9
14	(Intercept)	-6.79982177481354e-06	GDNF_F9
15	cg20300784	2.5367074165149e-05	GDNF_F9
16	cg19949776	-7.81582429324389e-06	GDNF_F9
17	cg11331837	-5.65489106242717e-06	GDNF_F9
18	(Intercept)	3.01131241086781e-05	CDCP1_F9
19	cg00033213	-6.24037740473032e-05	CDCP1_F9
20	cg26805113	-8.50558222470187e-06	CDCP1_F9
21	(Intercept)	-0.0106868971125888	CD244_F9
22	cg10091792	0.00311223247750442	CD244_F9
23	cg23098789	0.0138864960406322	CD244_F9
24	(Intercept)	2.00911508484826e-05	IL7_F9
25	cg10507965	-1.29423236709588e-06	IL7_F9
26	cg16464924	-4.35365815896338e-05	IL7_F9
27	(Intercept)	-0.00149375167943228	OPG_F9
28	cg22481673	0.000206253562701122	OPG_F9
29	cg17611936	-0.000888181974580775	OPG_F9
30	cg15083522	0.00313663233709862	OPG_F9
31	cg25203245	-0.000336113628155796	OPG_F9
32	cg24309769	0.000261017155123555	OPG_F9
33	cg08331829	0.000448610377586244	OPG_F9
34	(Intercept)	-0.000138878552365752	uPA_F9
35	cg06870118	-0.00575526536378109	uPA_F9
36	cg23098789	0.00413046013382319	uPA_F9
37	cg27114706	0.00129755144978634	uPA_F9
38	(Intercept)	0.011817676451139	IL6_F9
39	cg04131969	-0.0243134257732154	IL6_F9
40	cg24284539	-0.00185142719537918	IL6_F9
41	(Intercept)	1.16355626748829e-05	IL17C_F9
42	cg25614253	9.30400796425875e-07	IL17C_F9
43	cg02668233	-1.8571567182919e-05	IL17C_F9
44	(Intercept)	1.21775983975432e-05	MCP1_F9
45	cg25203245	-2.15176930188112e-05	MCP1_F9
46	cg23489384	-9.39063073499958e-06	MCP1_F9
47	(Intercept)	0.0207661973737999	IL17A_F9
48	cg02658043	-0.0363471253989019	IL17A_F9
49	cg25203245	-0.0180507548832698	IL17A_F9
50	(Intercept)	-3.66081881123379e-06	CXCL11_F9
51	cg15083522	2.62496743468483e-06	CXCL11_F9
52	cg07437923	3.16236301406743e-05	CXCL11_F9
53	cg05291429	-5.71735531774286e-06	CXCL11_F9
54	cg20218135	-5.80349435256141e-06	CXCL11_F9
55	(Intercept)	-0.0733821997261365	AXIN1_F9
56	cg12012426	0.103356746372426	AXIN1_F9
57	cg14114910	-0.00392980781264311	AXIN1_F9
58	cg10240950	0.00631847171280341	AXIN1_F9
59	(Intercept)	-5.15888078089643e-06	TRAIL_F9
60	cg09866143	4.49000304296204e-06	TRAIL_F9
61	cg08238319	4.14056006404481e-06	TRAIL_F9
62	(Intercept)	-3.36499342320451e-05	IL20RA_F9
63	cg06417478	2.12772358497456e-06	IL20RA_F9
64	cg11738485	7.65056232183893e-05	IL20RA_F9
65	(Intercept)	5.53010857039823e-05	CXCL9_F9
66	cg22535849	-2.88653362276298e-05	CXCL9_F9
67	cg05291429	-4.55510843294763e-05	CXCL9_F9
68	cg20218135	-6.2941438785041e-06	CXCL9_F9
69	(Intercept)	0.0437786648657609	CST5_F9
70	cg05656210	-0.00667097567426551	CST5_F9
71	cg02100397	-0.0103539949721899	CST5_F9
72	cg21130926	-0.0748781604454535	CST5_F9
73	(Intercept)	-0.00434883443611533	IL2RB_F9
74	cg04246708	-0.00211358817954894	IL2RB_F9
75	cg24080129	0.020514672355711	IL2RB_F9
76	(Intercept)	0.0548960554686629	OSM_F9
77	cg27230769	-0.0113037291530811	OSM_F9
78	cg02100397	-0.0755367762788719	OSM_F9
79	cg25761791	-0.01934294876291	OSM_F9
80	(Intercept)	-5.32873040556964e-07	IL2_F9
81	cg04246708	-1.4844275503847e-05	IL2_F9
82	cg13462557	7.10425666502886e-06	IL2_F9
83	cg08238375	8.49855515690204e-06	IL2_F9
84	(Intercept)	0.00649685364908301	CXCL1_F9
85	cg04246708	-0.00718065803127065	CXCL1_F9
86	cg22251955	-0.00326046237752943	CXCL1_F9
87	cg19218082	-0.00274843823570224	CXCL1_F9
88	(Intercept)	6.41208804569839e-05	TSLP_F9
89	cg26077133	-0.00012712293188746	TSLP_F9
90	cg01891583	-1.77896684559738e-06	TSLP_F9
91	(Intercept)	1.42849243754114e-05	CCL4_F9
92	cg02901522	8.98215564344786e-07	CCL4_F9
93	cg15083522	6.00906122909203e-07	CCL4_F9
94	cg15360451	2.00511400973981e-05	CCL4_F9
95	cg19393008	-6.11718842837094e-05	CCL4_F9
96	(Intercept)	0.00700791673194646	CD6_F9
97	cg06032337	0.00473247502376717	CD6_F9
98	cg12657416	0.000645084506230018	CD6_F9
99	cg26705599	-0.0195456075307224	CD6_F9
100	(Intercept)	0.039414333645184	SCF_F9
101	cg27154731	0.000671643511754624	SCF_F9
102	cg19218082	-0.000649490542143463	SCF_F9
103	cg11070172	-0.0619413740492598	SCF_F9
104	(Intercept)	0.000692958991142413	IL18_F9
105	cg15176306	-0.000531066513839079	IL18_F9
106	cg25203245	-0.000696038381214904	IL18_F9
107	cg08049519	-0.000282976760793629	IL18_F9
108	(Intercept)	0.000470630398569174	SLAMF1_F9
109	cg15176306	-0.0150092252653041	SLAMF1_F9
110	cg19248407	0.0119809880221247	SLAMF1_F9
111	(Intercept)	0.000117631681289165	TGFalpha_F9
112	cg02658043	-0.00027462340992574	TGFalpha_F9
113	cg09925682	-2.31787029241534e-05	TGFalpha_F9
114	(Intercept)	0.0200814920049181	MCP4_F9
115	cg25674027	-0.0337230399921729	MCP4_F9
116	cg02978201	-0.00359993216142881	MCP4_F9
117	(Intercept)	0.00822147068111032	CCL11_F9
118	cg01296877	-0.00077343117108757	CCL11_F9
119	cg22710716	0.0010422723278986	CCL11_F9
120	cg25013753	0.000479622523497913	CCL11_F9
121	cg25674027	-0.0130253170136616	CCL11_F9
122	cg23489384	-0.00321991170413245	CCL11_F9
123	(Intercept)	0.012674813520943	TNFSF14_F9
124	cg04145681	-0.00196148038845228	TNFSF14_F9
125	cg21792493	-0.0152498523671917	TNFSF14_F9
126	cg01891583	-0.0118150165545987	TNFSF14_F9
127	(Intercept)	1.66960477754363e-05	FGF23_F9
128	cg06792428	3.07196089168652e-06	FGF23_F9
129	cg05918715	-3.4085145198109e-05	FGF23_F9
130	(Intercept)	0.00486546874603445	IL10RA_F9
131	cg26576353	-0.00135166235091789	IL10RA_F9
132	cg24836826	-0.00563088177283674	IL10RA_F9
133	(Intercept)	-1.87841411627005e-06	FGF5_F9
134	cg27586797	-1.17058787909376e-05	FGF5_F9
135	cg05248234	3.68955824549869e-06	FGF5_F9
136	cg13573375	1.440978565499e-05	FGF5_F9
137	(Intercept)	2.80835099190746e-05	MMP1_F9
138	cg04145681	-6.67266121711524e-05	MMP1_F9
139	cg22251955	-7.26919335747394e-06	MMP1_F9
140	(Intercept)	0.0176302078358092	LIFR_F9
141	cg12657416	0.00449785184218581	LIFR_F9
142	cg19218082	-0.0386812981774998	LIFR_F9
143	cg18771300	0.003907567223511	LIFR_F9
144	(Intercept)	-0.000138090149902774	FGF21_F9
145	cg15295200	0.00016940684976269	FGF21_F9
146	cg07878625	4.65928371552153e-05	FGF21_F9
147	(Intercept)	1.92413800533828e-05	CCL19_F9
148	cg25203245	-8.63712528638256e-06	CCL19_F9
149	cg23489384	-2.969739706562e-06	CCL19_F9
150	cg08049519	-4.47995472533798e-05	CCL19_F9
151	(Intercept)	4.90175305130293e-06	IL15RA_F9
152	cg09866143	6.12911421696438e-06	IL15RA_F9
153	cg01127608	4.8493664193345e-06	IL15RA_F9
154	cg18861767	-9.57258309015783e-06	IL15RA_F9
155	cg05308244	1.18576711329965e-05	IL15RA_F9
156	cg20976286	-1.31047643888538e-05	IL15RA_F9
157	cg03407524	-5.16565366585537e-06	IL15RA_F9
158	cg22992772	-7.28522449815556e-07	IL15RA_F9
159	cg25761791	-6.36075983086861e-06	IL15RA_F9
160	(Intercept)	-0.000172199064880803	IL10RB_F9
161	cg07480955	8.23940772586304e-06	IL10RB_F9
162	cg17729655	2.85329311494234e-05	IL10RB_F9
163	cg20981163	0.000244494810818027	IL10RB_F9
164	(Intercept)	0.000123275235131923	IL22RA1_F9
165	cg10092377	-2.10117516236285e-06	IL22RA1_F9
166	cg10985055	-0.000211013639813509	IL22RA1_F9
167	cg16069065	-1.71856538496199e-06	IL22RA1_F9
168	(Intercept)	-0.00386086735702993	IL18R1_F9
169	cg03938978	-0.0191118995821963	IL18R1_F9
170	cg09866143	0.0206921790912904	IL18R1_F9
171	(Intercept)	-7.42112566352328e-05	PDL1_F9
172	cg03119308	0.00172387380890279	PDL1_F9
173	cg25614253	0.00398675114241414	PDL1_F9
174	cg27024127	-0.00344108349465146	PDL1_F9
175	cg19218082	-0.00171841430361497	PDL1_F9
176	(Intercept)	7.58517890759196e-07	BetaNGF_F9
177	cg06002687	1.52547701192933e-06	BetaNGF_F9
178	cg01008088	-4.89036861600769e-06	BetaNGF_F9
179	cg27056740	2.91418277357233e-06	BetaNGF_F9
180	(Intercept)	6.98862525746961e-05	CXCL5_F9
181	cg11716267	-0.000210811242091887	CXCL5_F9
182	cg15132295	3.18769467594333e-05	CXCL5_F9
183	cg11738485	-4.10877622221881e-06	CXCL5_F9
184	(Intercept)	-0.000152502709134271	TRANCE_F9
185	cg05393861	-0.00221345206611839	TRANCE_F9
186	cg13127920	0.0020660385108739	TRANCE_F9
187	(Intercept)	-0.000754975038614406	HGF_F9
188	cg06870118	-0.000146430871787479	HGF_F9
189	cg16655343	0.000262512304379947	HGF_F9
190	cg23098789	0.00140838949142727	HGF_F9
191	cg05528899	-0.000362402997301784	HGF_F9
192	(Intercept)	0.00454352231037329	IL12B_F9
193	cg18285337	0.00228299166654368	IL12B_F9
194	cg00211215	0.00757800514312545	IL12B_F9
195	cg25203245	-0.0255419512049298	IL12B_F9
196	(Intercept)	0.000275357663313455	IL24_F9
197	cg03526459	-0.000119489656804872	IL24_F9
198	cg08950364	-0.000433175667141745	IL24_F9
199	cg14056849	0.000405963482472618	IL24_F9
200	cg22251955	-0.000339658990442074	IL24_F9
201	(Intercept)	-1.84719814295621e-05	IL13_F9
202	cg07844442	-2.02287929564239e-06	IL13_F9
203	cg14112997	3.81351880374983e-05	IL13_F9
204	(Intercept)	-0.0100945361528642	ARTN_F9
205	cg18025438	-0.00212301314171031	ARTN_F9
206	cg21046080	0.0270746927476675	ARTN_F9
207	(Intercept)	0.204017882962602	MMP10_F9
208	cg00050873	-1.97639072005425e-05	MMP10_F9
209	cg00789540	-1.87480640920051e-05	MMP10_F9
210	cg01061520	-1.63646546979251e-05	MMP10_F9
211	cg01086462	4.61396026723592e-05	MMP10_F9
212	cg01141334	-3.30383796988717e-05	MMP10_F9
213	cg01375382	-1.67833930356242e-05	MMP10_F9
214	cg01498999	8.87726071465227e-07	MMP10_F9
215	cg01757887	1.16877605706065e-06	MMP10_F9
216	cg01943289	1.14461004312249e-05	MMP10_F9
217	cg02233183	-5.00059985037896e-06	MMP10_F9
218	cg02288797	-3.16087604401051e-05	MMP10_F9
219	cg02352633	6.70819984493018e-06	MMP10_F9
220	cg02407581	1.24465492494652e-05	MMP10_F9
221	cg02624968	-1.33085513350103e-06	MMP10_F9
222	cg02802508	2.15131108499519e-05	MMP10_F9
223	cg03443143	-2.0711546495678e-05	MMP10_F9
224	cg04123665	-9.98490411357274e-06	MMP10_F9
225	cg04169747	-1.26044060807393e-06	MMP10_F9
226	cg04419680	1.03573792968504e-06	MMP10_F9
227	cg04840163	1.80699280929948e-05	MMP10_F9
228	cg04864270	1.39754098877639e-05	MMP10_F9
229	cg04964672	-2.72694455738017e-05	MMP10_F9
230	cg05202434	7.57729341713386e-06	MMP10_F9
231	cg05213048	-1.13746069471509e-05	MMP10_F9
232	cg05378695	-5.55713774137143e-06	MMP10_F9
233	cg05782707	2.14779985900005e-05	MMP10_F9
234	cg05890011	2.92488072213935e-05	MMP10_F9
235	cg06587955	-1.3290763759422e-05	MMP10_F9
236	cg07950979	4.3402190913228e-07	MMP10_F9
237	cg08045599	-3.25564234540646e-05	MMP10_F9
238	cg08314875	7.6307830108292e-06	MMP10_F9
239	cg08635406	-1.61996228125442e-07	MMP10_F9
240	cg08921682	1.14426190999729e-06	MMP10_F9
241	cg09856092	4.04883006235336e-06	MMP10_F9
242	cg10172760	3.78326604943811e-07	MMP10_F9
243	cg10557773	-2.0474143665241e-06	MMP10_F9
244	cg10646950	6.61495995507414e-06	MMP10_F9
245	cg10666546	1.36525197527989e-05	MMP10_F9
246	cg10698069	-8.30250580513506e-06	MMP10_F9
247	cg10990737	-1.80599427589066e-05	MMP10_F9
248	cg14466580	1.62479582999416e-05	MMP10_F9
249	cg15281205	1.40740135451882e-05	MMP10_F9
250	cg16894943	1.98777072922885e-05	MMP10_F9
251	cg17115812	-7.03802975069916e-06	MMP10_F9
252	cg17769199	2.00381243926702e-05	MMP10_F9
253	cg18077436	-9.31114269369848e-06	MMP10_F9
254	cg18113731	2.72760530816666e-06	MMP10_F9
255	cg22509014	3.32086280748476e-05	MMP10_F9
256	cg25518695	-5.53075919886816e-06	MMP10_F9
257	cg26046487	-3.57120460248021e-06	MMP10_F9
258	cg26058907	2.99834666654862e-05	MMP10_F9
259	cg27214488	5.30479060479487e-07	MMP10_F9
260	cg27636129	-1.41512783841435e-05	MMP10_F9
261	cg00026186	-2.73767678346036e-05	MMP10_F9
262	cg00040419	1.60994188857493e-05	MMP10_F9
263	cg00060882	7.39602926716314e-06	MMP10_F9
264	cg00115511	-1.19736356968331e-05	MMP10_F9
265	cg00139547	-3.1814598136168e-05	MMP10_F9
266	cg00140085	-2.62495675129482e-05	MMP10_F9
267	cg00150874	2.36058000083819e-05	MMP10_F9
268	cg00170369	-1.68607838682179e-06	MMP10_F9
269	cg00173270	6.56190372515093e-06	MMP10_F9
270	cg00202711	4.37536511272181e-06	MMP10_F9
271	cg00213805	1.59998865618675e-05	MMP10_F9
272	cg00213957	-3.1412837902435e-05	MMP10_F9
273	cg00221961	1.99026139883355e-06	MMP10_F9
274	cg00231549	4.01390502233214e-06	MMP10_F9
275	cg00243747	-1.98181317550077e-05	MMP10_F9
276	cg00427681	-1.54067431929834e-05	MMP10_F9
277	cg00428314	-2.55742154403501e-05	MMP10_F9
278	cg00451631	-6.89612755010384e-06	MMP10_F9
279	cg00452819	-1.07314156721392e-06	MMP10_F9
280	cg00466819	2.2502652631489e-06	MMP10_F9
281	cg00467854	7.02545038094217e-06	MMP10_F9
282	cg00473051	-4.38780904873641e-06	MMP10_F9
283	cg00484940	-1.60274333495035e-05	MMP10_F9
284	cg00543604	1.0782468635208e-05	MMP10_F9
285	cg00570097	-3.69803332648782e-07	MMP10_F9
286	cg00615010	1.0310787165342e-05	MMP10_F9
287	cg00625841	-8.68228958901711e-06	MMP10_F9
288	cg00627024	-6.66744592066938e-06	MMP10_F9
289	cg00666173	-2.64406643841111e-05	MMP10_F9
290	cg00667781	-2.24068820689777e-05	MMP10_F9
291	cg00668426	1.11672366571801e-05	MMP10_F9
292	cg00685925	-4.40695295694728e-05	MMP10_F9
293	cg00695324	3.91039410248967e-05	MMP10_F9
294	cg00719224	-1.30219842697431e-05	MMP10_F9
295	cg00724728	1.86690110968922e-05	MMP10_F9
296	cg00739467	-2.74929481710852e-05	MMP10_F9
297	cg00773875	3.99050628397412e-06	MMP10_F9
298	cg00799224	-1.35486993956035e-05	MMP10_F9
299	cg00805156	-9.95947012097959e-06	MMP10_F9
300	cg00819012	1.93759328365514e-05	MMP10_F9
301	cg00824273	3.0689565562857e-05	MMP10_F9
302	cg00831032	3.58010256039675e-07	MMP10_F9
303	cg00832136	-1.77606953788111e-05	MMP10_F9
304	cg00901211	-4.27974174846155e-06	MMP10_F9
305	cg00901393	-8.98944604120779e-07	MMP10_F9
306	cg00907920	-3.59973993880551e-06	MMP10_F9
307	cg00909388	2.24848460398506e-05	MMP10_F9
308	cg00968771	-5.51288644283578e-05	MMP10_F9
309	cg00984611	9.98488801877396e-06	MMP10_F9
310	cg00994038	-2.10927032749624e-05	MMP10_F9
311	cg00996177	-1.64965175730528e-05	MMP10_F9
312	cg01009686	-3.49432286024885e-06	MMP10_F9
313	cg01010298	1.83426520050635e-06	MMP10_F9
314	cg01055931	-2.35110424023517e-06	MMP10_F9
315	cg01058688	-9.11944493086214e-06	MMP10_F9
316	cg01070223	-2.48083564869388e-06	MMP10_F9
317	cg01120006	-1.96288691282828e-05	MMP10_F9
318	cg01120894	-1.51596182351107e-05	MMP10_F9
319	cg01132485	7.24662725661491e-06	MMP10_F9
320	cg01133413	4.83900730309208e-05	MMP10_F9
321	cg01134497	2.37967401393976e-05	MMP10_F9
322	cg01151305	-1.71616120758046e-05	MMP10_F9
323	cg01186310	-7.23475029254132e-06	MMP10_F9
324	cg01215761	-1.11417916253198e-05	MMP10_F9
325	cg01290688	-2.01123441487225e-05	MMP10_F9
326	cg01301326	-1.3537762039138e-05	MMP10_F9
327	cg01307742	4.91347723745636e-05	MMP10_F9
328	cg01364818	-3.40517609968051e-05	MMP10_F9
329	cg01370077	-6.8001212077113e-06	MMP10_F9
330	cg01377936	-2.17487921580823e-05	MMP10_F9
331	cg01397290	-2.5972352049433e-05	MMP10_F9
332	cg01411845	1.13943774710874e-06	MMP10_F9
333	cg01528616	-8.87304327483214e-06	MMP10_F9
334	cg01575816	-1.52173367231823e-05	MMP10_F9
335	cg01679167	-2.50471109077462e-06	MMP10_F9
336	cg01757402	-3.17691622916565e-06	MMP10_F9
337	cg01761453	1.11791757023831e-05	MMP10_F9
338	cg01776396	-5.3644159078761e-05	MMP10_F9
339	cg01813224	-4.92218016695582e-06	MMP10_F9
340	cg01814235	6.65193651322644e-06	MMP10_F9
341	cg01821005	9.79463357060046e-06	MMP10_F9
342	cg01850541	-1.06827017372554e-05	MMP10_F9
343	cg01860821	1.70956468985115e-05	MMP10_F9
344	cg01881753	-1.06727747917006e-05	MMP10_F9
345	cg01884384	-1.9956885724903e-05	MMP10_F9
346	cg01915804	-2.23572635547757e-05	MMP10_F9
347	cg01992935	-3.18530760939238e-05	MMP10_F9
348	cg02004156	-1.46441262752495e-05	MMP10_F9
349	cg02062238	1.92848246094676e-05	MMP10_F9
350	cg02063752	1.60954029711451e-05	MMP10_F9
351	cg02064569	-9.06238488936701e-06	MMP10_F9
352	cg02117996	-5.50175122842e-06	MMP10_F9
353	cg02132188	-1.81109454609601e-05	MMP10_F9
354	cg02151779	2.73868280274117e-06	MMP10_F9
355	cg02166601	-1.22479007107477e-06	MMP10_F9
356	cg02179880	-4.08315954799758e-05	MMP10_F9
357	cg02183297	-2.4639095526289e-05	MMP10_F9
358	cg02195925	1.13058344946801e-05	MMP10_F9
359	cg02223323	-1.55576939911163e-05	MMP10_F9
360	cg02266197	-1.37905365465433e-05	MMP10_F9
361	cg02276461	-3.21781059350475e-05	MMP10_F9
362	cg02288017	-1.92569203869771e-05	MMP10_F9
363	cg02337670	4.1416338435609e-06	MMP10_F9
364	cg02393514	1.41583489870406e-05	MMP10_F9
365	cg02433685	-1.45534104927496e-05	MMP10_F9
366	cg02497718	-1.5156595969524e-05	MMP10_F9
367	cg02501924	2.30868427454172e-06	MMP10_F9
368	cg02533866	1.18196173077619e-06	MMP10_F9
369	cg02540826	-1.42650115183536e-05	MMP10_F9
370	cg02665388	7.27957392245577e-06	MMP10_F9
371	cg02714202	2.68169269356953e-06	MMP10_F9
372	cg02755446	1.48410728124075e-06	MMP10_F9
373	cg02772106	-2.38886833548047e-05	MMP10_F9
374	cg02817946	3.77594583555281e-06	MMP10_F9
375	cg02909397	-4.6289958295088e-07	MMP10_F9
376	cg02924298	9.39972838244492e-06	MMP10_F9
377	cg02929371	-1.41270343704382e-05	MMP10_F9
378	cg02934281	-2.98157685118049e-05	MMP10_F9
379	cg02936290	-2.02736633514742e-05	MMP10_F9
380	cg02971392	8.05363479921119e-06	MMP10_F9
381	cg02997061	-2.61660074699314e-06	MMP10_F9
382	cg03055372	6.41422732589727e-07	MMP10_F9
383	cg03140487	-1.65300229068698e-05	MMP10_F9
384	cg03273860	-1.92604143764378e-06	MMP10_F9
385	cg03323437	-5.69777241863266e-06	MMP10_F9
386	cg03325532	-5.62144918333526e-06	MMP10_F9
387	cg03327000	-1.73416627044677e-05	MMP10_F9
388	cg03357510	1.94309928693212e-05	MMP10_F9
389	cg03363535	-1.57062065020931e-05	MMP10_F9
390	cg03424637	-1.97995501046459e-05	MMP10_F9
391	cg03464416	-3.76199089193276e-05	MMP10_F9
392	cg03469514	-4.97973652223586e-06	MMP10_F9
393	cg03484234	7.04222029563135e-06	MMP10_F9
394	cg03485809	-1.91182022966755e-05	MMP10_F9
395	cg03508597	-2.32123455638223e-06	MMP10_F9
396	cg03534718	-1.97654438548686e-05	MMP10_F9
397	cg03553781	-1.8757579054853e-05	MMP10_F9
398	cg03601619	-1.7408597781727e-05	MMP10_F9
399	cg03604216	-8.40672650579328e-06	MMP10_F9
400	cg03604519	-1.01311114307279e-05	MMP10_F9
401	cg03647899	-1.62693187772827e-05	MMP10_F9
402	cg03675615	4.76645574238926e-05	MMP10_F9
403	cg03695909	-3.86948045710324e-05	MMP10_F9
404	cg03699508	7.79835966339506e-06	MMP10_F9
405	cg03704031	-2.30347764784834e-06	MMP10_F9
406	cg03717198	-1.38298776498909e-05	MMP10_F9
407	cg03723195	-1.54257587655554e-05	MMP10_F9
408	cg03723938	7.07039802572558e-06	MMP10_F9
409	cg03730082	-3.06807817311601e-05	MMP10_F9
410	cg03744357	1.46602694137557e-05	MMP10_F9
411	cg03748429	-5.80941584692801e-07	MMP10_F9
412	cg03753451	-1.4180392662261e-05	MMP10_F9
413	cg03761923	4.59425425859466e-05	MMP10_F9
414	cg03773146	-3.68964907527816e-05	MMP10_F9
415	cg03793368	-7.4570605202139e-06	MMP10_F9
416	cg03806192	-2.26124155272613e-05	MMP10_F9
417	cg03823092	6.69187192643674e-06	MMP10_F9
418	cg03829491	-4.20478578559103e-06	MMP10_F9
419	cg03840091	3.29346255430308e-06	MMP10_F9
420	cg03859891	-8.98107377674856e-06	MMP10_F9
421	cg03892808	-2.67427141834106e-05	MMP10_F9
422	cg03915742	-1.68032542196989e-05	MMP10_F9
423	cg03927302	-3.21861785308119e-05	MMP10_F9
424	cg03949008	-1.50472922947007e-06	MMP10_F9
425	cg03989304	-1.52714409345529e-05	MMP10_F9
426	cg04010032	-2.72819634551359e-05	MMP10_F9
427	cg04014504	1.4398309995726e-06	MMP10_F9
428	cg04027312	-4.9476763264035e-05	MMP10_F9
429	cg04027940	1.60560062284844e-05	MMP10_F9
430	cg04032503	-1.876517860137e-05	MMP10_F9
431	cg04055739	-1.0450787472552e-05	MMP10_F9
432	cg04065832	-4.60597182008583e-05	MMP10_F9
433	cg04174838	9.75100929506101e-07	MMP10_F9
434	cg04223454	-4.47815014075678e-05	MMP10_F9
435	cg04277998	-5.72911741802103e-06	MMP10_F9
436	cg04288265	1.51826536587138e-05	MMP10_F9
437	cg04289416	-5.09934441967923e-06	MMP10_F9
438	cg04290452	1.08654028606343e-06	MMP10_F9
439	cg04297329	-4.12712329492777e-05	MMP10_F9
440	cg04298609	-1.74568099207976e-05	MMP10_F9
441	cg04324559	-3.10358574476016e-05	MMP10_F9
442	cg04329736	-2.57307495276868e-05	MMP10_F9
443	cg04336572	1.10359851369333e-05	MMP10_F9
444	cg04337034	-7.01401198134671e-06	MMP10_F9
445	cg04342904	4.73284871595743e-06	MMP10_F9
446	cg04375087	1.55626432425095e-07	MMP10_F9
447	cg04421488	7.74398547720688e-06	MMP10_F9
448	cg04481865	-2.71861272105109e-05	MMP10_F9
449	cg04483741	1.45257458666188e-06	MMP10_F9
450	cg04532200	-6.34892878525694e-06	MMP10_F9
451	cg04552106	-2.1266506828613e-05	MMP10_F9
452	cg04598095	-1.3401117673496e-06	MMP10_F9
453	cg04598328	-5.72463436667003e-06	MMP10_F9
454	cg04626171	-1.18873166650631e-05	MMP10_F9
455	cg04636194	1.60119846621076e-05	MMP10_F9
456	cg04650971	-2.56492945686254e-05	MMP10_F9
457	cg04651193	2.97881876622762e-06	MMP10_F9
458	cg04675170	-3.86247301040573e-05	MMP10_F9
459	cg04690567	6.02753473068944e-06	MMP10_F9
460	cg04743474	-1.7136786035594e-05	MMP10_F9
461	cg04747879	-9.88286974852684e-06	MMP10_F9
462	cg04752574	6.41999168078676e-06	MMP10_F9
463	cg04779297	-9.31741811781952e-06	MMP10_F9
464	cg04854285	-6.69607633938526e-06	MMP10_F9
465	cg04855291	3.97991728966888e-06	MMP10_F9
466	cg04927540	1.41990534223967e-06	MMP10_F9
467	cg04927657	2.6218245443167e-06	MMP10_F9
468	cg04929599	-2.55167873281544e-05	MMP10_F9
469	cg04944936	-1.47163161146228e-05	MMP10_F9
470	cg05031352	-5.85326610939882e-06	MMP10_F9
471	cg05032098	-1.32744545203687e-05	MMP10_F9
472	cg05044339	-1.60470708969479e-05	MMP10_F9
473	cg05059648	-2.48457504397978e-05	MMP10_F9
474	cg05087624	-2.06767655615157e-05	MMP10_F9
475	cg05100261	-7.88584608788461e-06	MMP10_F9
476	cg05113908	8.78151813159008e-06	MMP10_F9
477	cg05114100	5.88102706736565e-05	MMP10_F9
478	cg05131629	3.37496977473395e-05	MMP10_F9
479	cg05153913	-7.30164626391111e-06	MMP10_F9
480	cg05181702	-4.17106311065432e-06	MMP10_F9
481	cg05200254	-2.01658830640189e-05	MMP10_F9
482	cg05206587	2.30592983550158e-05	MMP10_F9
483	cg05226646	-3.11110850507255e-05	MMP10_F9
484	cg05237970	-3.01791163360988e-05	MMP10_F9
485	cg05280762	-4.07636651206099e-05	MMP10_F9
486	cg05295417	-2.10629356019583e-05	MMP10_F9
487	cg05356800	3.02929168167848e-05	MMP10_F9
488	cg05361475	9.4009319687855e-06	MMP10_F9
489	cg05378963	-1.83446863984228e-06	MMP10_F9
490	cg05411980	-7.05660155352403e-08	MMP10_F9
491	cg05438092	-4.41990245215355e-05	MMP10_F9
492	cg05459616	-1.50844273552813e-05	MMP10_F9
493	cg05476089	-2.68396939132478e-05	MMP10_F9
494	cg05564395	3.3738028098625e-06	MMP10_F9
495	cg05580931	5.23048852926554e-06	MMP10_F9
496	cg05704524	-3.07338108594339e-05	MMP10_F9
497	cg05706696	-1.02087619403366e-05	MMP10_F9
498	cg05748359	-8.29151610376498e-06	MMP10_F9
499	cg05786601	-6.887364845963e-06	MMP10_F9
500	cg05803942	-2.41684756832156e-05	MMP10_F9
501	cg05807734	3.10786770132538e-05	MMP10_F9
502	cg05880897	4.19579734408848e-05	MMP10_F9
503	cg05889382	-4.67180441587674e-06	MMP10_F9
504	cg05911704	-4.41243502041743e-05	MMP10_F9
505	cg05922253	-1.10882323464715e-05	MMP10_F9
506	cg05946161	3.9594483122088e-06	MMP10_F9
507	cg05987154	-4.90946016033979e-06	MMP10_F9
508	cg06016676	6.79102746888265e-06	MMP10_F9
509	cg06036585	4.19090612205344e-06	MMP10_F9
510	cg06039729	1.80944665710482e-05	MMP10_F9
511	cg06055803	-4.26217008082208e-05	MMP10_F9
512	cg06109624	-2.25431511182818e-05	MMP10_F9
513	cg06148972	-3.02599785358673e-05	MMP10_F9
514	cg06152508	-1.39110391275865e-05	MMP10_F9
515	cg06162422	3.42103709636772e-06	MMP10_F9
516	cg06165699	6.32525474945965e-08	MMP10_F9
517	cg06168286	-9.43203851953219e-06	MMP10_F9
518	cg06170110	-1.64281219424797e-05	MMP10_F9
519	cg06177698	-1.45731001500284e-05	MMP10_F9
520	cg06205205	-4.07396787376834e-05	MMP10_F9
521	cg06267144	-1.90777176478985e-05	MMP10_F9
522	cg06282443	-1.24961184099658e-05	MMP10_F9
523	cg06309256	9.01193564023142e-07	MMP10_F9
524	cg06363801	-1.85625384665015e-05	MMP10_F9
525	cg06443888	-4.44048492828936e-05	MMP10_F9
526	cg06494770	-2.25362414050826e-05	MMP10_F9
527	cg06510592	-3.10250227833364e-05	MMP10_F9
528	cg06535161	-8.99183712444238e-06	MMP10_F9
529	cg06540859	-3.98396479556833e-05	MMP10_F9
530	cg06619487	-2.15670080030459e-05	MMP10_F9
531	cg06650493	1.34094017066446e-05	MMP10_F9
532	cg06705078	-5.04845012994399e-05	MMP10_F9
533	cg06721573	-3.40273853835521e-05	MMP10_F9
534	cg06782349	1.59946559392016e-06	MMP10_F9
535	cg06789392	3.61573464908338e-05	MMP10_F9
536	cg06816704	-1.50826096671547e-05	MMP10_F9
537	cg06822229	-4.70833656035194e-05	MMP10_F9
538	cg06845960	-1.25532849820894e-05	MMP10_F9
539	cg06860598	2.85550170892168e-06	MMP10_F9
540	cg06892157	-2.99207518424695e-06	MMP10_F9
541	cg06909745	9.60190590511856e-07	MMP10_F9
542	cg06913629	5.31197701150454e-06	MMP10_F9
543	cg06916310	1.29925918967988e-05	MMP10_F9
544	cg06927864	-5.26268807026499e-06	MMP10_F9
545	cg06938654	-2.72131392526954e-06	MMP10_F9
546	cg06943437	-1.21491217195505e-05	MMP10_F9
547	cg06943593	-6.57487295306275e-06	MMP10_F9
548	cg07001318	4.45056975141772e-07	MMP10_F9
549	cg07010478	3.39590403154485e-05	MMP10_F9
550	cg07012573	-1.6125264487951e-05	MMP10_F9
551	cg07054622	5.63690769936107e-06	MMP10_F9
552	cg07061351	-1.92033605372096e-05	MMP10_F9
553	cg07089438	-1.6849781443865e-05	MMP10_F9
554	cg07136872	-2.16688732757128e-05	MMP10_F9
555	cg07156563	-3.99763253670811e-06	MMP10_F9
556	cg07158153	3.40434066758569e-06	MMP10_F9
557	cg07160107	-1.28143289205984e-05	MMP10_F9
558	cg07191545	-8.869669756733e-06	MMP10_F9
559	cg07198771	-1.59850171310119e-05	MMP10_F9
560	cg07256643	-2.6049566438066e-06	MMP10_F9
561	cg07261646	-2.73244293268386e-05	MMP10_F9
562	cg07283407	3.24720866071457e-06	MMP10_F9
563	cg07312966	-1.41707709307067e-05	MMP10_F9
564	cg07354666	-2.83060593814407e-06	MMP10_F9
565	cg07388156	-1.63400688377464e-05	MMP10_F9
566	cg07395724	5.74706392900117e-06	MMP10_F9
567	cg07395961	-3.00510511577348e-05	MMP10_F9
568	cg07416427	-5.78251853816229e-07	MMP10_F9
569	cg07419801	-2.26501555488292e-05	MMP10_F9
570	cg07464598	1.21459592158865e-06	MMP10_F9
571	cg07526675	4.03193169578528e-06	MMP10_F9
572	cg07605754	-7.4355796704429e-06	MMP10_F9
573	cg07647518	-2.99036193479265e-05	MMP10_F9
574	cg07653640	-3.40292940665278e-05	MMP10_F9
575	cg07660411	1.83930170618203e-06	MMP10_F9
576	cg07674075	-9.62531520076478e-06	MMP10_F9
577	cg07713026	-2.60319007400822e-05	MMP10_F9
578	cg07755264	-1.91583215360612e-05	MMP10_F9
579	cg07792400	-2.34024130820601e-05	MMP10_F9
580	cg07880562	3.92455217772982e-08	MMP10_F9
581	cg07912810	-1.07547776863584e-05	MMP10_F9
582	cg07946392	-1.50053996032204e-05	MMP10_F9
583	cg07951153	-3.90210296771383e-05	MMP10_F9
584	cg07973464	-1.6706741520248e-05	MMP10_F9
585	cg08081144	-1.72469700398642e-06	MMP10_F9
586	cg08100618	-3.36833697661346e-05	MMP10_F9
587	cg08202860	-1.12792330811486e-05	MMP10_F9
588	cg08261988	-3.13946054019904e-05	MMP10_F9
589	cg08435532	-1.30334363873854e-05	MMP10_F9
590	cg08459670	2.94193358653392e-06	MMP10_F9
591	cg08468443	-3.76615191493761e-05	MMP10_F9
592	cg08610278	-1.73166103300681e-05	MMP10_F9
593	cg08611651	-7.33642255959478e-06	MMP10_F9
594	cg08614574	9.80979501377287e-06	MMP10_F9
595	cg08623129	-1.58935380940007e-05	MMP10_F9
596	cg08627621	-1.86728287712991e-05	MMP10_F9
597	cg08637771	-2.31289837223498e-05	MMP10_F9
598	cg08673814	-6.34476859267375e-06	MMP10_F9
599	cg08703114	-3.16505196975045e-05	MMP10_F9
600	cg08750061	3.51724953424733e-06	MMP10_F9
601	cg08758558	8.34504215647312e-07	MMP10_F9
602	cg08777147	-1.77730980214669e-05	MMP10_F9
603	cg08796997	1.62199352449964e-05	MMP10_F9
604	cg08817424	6.09215472035398e-06	MMP10_F9
605	cg08818224	-9.90718961860204e-06	MMP10_F9
606	cg08822676	7.61099888721348e-07	MMP10_F9
607	cg08881528	9.36845457043498e-07	MMP10_F9
608	cg08950703	-2.15933545459902e-05	MMP10_F9
609	cg08964402	5.10497899411863e-05	MMP10_F9
610	cg08966380	-4.0642458278187e-05	MMP10_F9
611	cg09016243	-3.79894739382285e-05	MMP10_F9
612	cg09061583	1.33280805873874e-06	MMP10_F9
613	cg09068301	-2.4880191080973e-05	MMP10_F9
614	cg09070095	-7.00362399488079e-06	MMP10_F9
615	cg09099391	-3.58162884307624e-08	MMP10_F9
616	cg09119688	-2.52133048103599e-06	MMP10_F9
617	cg09121987	-2.85277470632776e-05	MMP10_F9
618	cg09141697	-1.32973571213204e-06	MMP10_F9
619	cg09158774	-1.01972984540808e-05	MMP10_F9
620	cg09176853	-1.82840117472595e-05	MMP10_F9
621	cg09192294	3.18691108431667e-05	MMP10_F9
622	cg09192327	1.04263491815977e-05	MMP10_F9
623	cg09209584	-1.03463189995273e-05	MMP10_F9
624	cg09277772	-7.3648914356828e-06	MMP10_F9
625	cg09284266	-3.11569719694863e-05	MMP10_F9
626	cg09307104	-3.00250067191701e-05	MMP10_F9
627	cg09307237	2.32849573692986e-06	MMP10_F9
628	cg09326448	-1.42660505892683e-05	MMP10_F9
629	cg09335829	-3.58480468136354e-05	MMP10_F9
630	cg09357232	4.84849393607629e-06	MMP10_F9
631	cg09368074	-3.65176229590764e-05	MMP10_F9
632	cg09385630	-1.44874346104402e-06	MMP10_F9
633	cg09407507	4.61698131552518e-06	MMP10_F9
634	cg09413198	8.85561456660663e-06	MMP10_F9
635	cg09434493	-3.61791169379536e-05	MMP10_F9
636	cg09479579	5.97594036204653e-06	MMP10_F9
637	cg09483847	2.36636177921785e-05	MMP10_F9
638	cg09514431	-4.14602144181976e-05	MMP10_F9
639	cg09520212	-2.45291748336569e-05	MMP10_F9
640	cg09562455	-3.54037518611823e-06	MMP10_F9
641	cg09569581	1.88892725372469e-05	MMP10_F9
642	cg09597400	-1.75442994543934e-05	MMP10_F9
643	cg09628099	-5.0827975826589e-06	MMP10_F9
644	cg09659817	1.37319526678095e-06	MMP10_F9
645	cg09666541	-1.71755325231437e-05	MMP10_F9
646	cg09673206	2.58199736640733e-06	MMP10_F9
647	cg09725213	-4.70067833083671e-06	MMP10_F9
648	cg09743287	-2.33696410679428e-05	MMP10_F9
649	cg09761980	1.81776329661995e-05	MMP10_F9
650	cg09764601	3.84582006162102e-06	MMP10_F9
651	cg09768249	-2.36242597823135e-06	MMP10_F9
652	cg09781791	-7.57688083010053e-06	MMP10_F9
653	cg09793609	-1.86034492388871e-05	MMP10_F9
654	cg09796544	-2.52263753106389e-05	MMP10_F9
655	cg09796695	2.77904572499282e-05	MMP10_F9
656	cg09800105	5.41404012032475e-06	MMP10_F9
657	cg09813276	-2.82357023341216e-05	MMP10_F9
658	cg09817171	-3.11143116031076e-06	MMP10_F9
659	cg09824104	-3.96298780874561e-05	MMP10_F9
660	cg09849772	-1.24037610135745e-05	MMP10_F9
661	cg09893016	-6.80763158047926e-06	MMP10_F9
662	cg09920632	-1.36807690305764e-05	MMP10_F9
663	cg09953988	-1.47463735991322e-06	MMP10_F9
664	cg09963125	1.87411669486167e-05	MMP10_F9
665	cg09968133	2.76835469983517e-05	MMP10_F9
666	cg09974287	7.09844430005193e-06	MMP10_F9
667	cg09975171	-3.27311612296572e-05	MMP10_F9
668	cg09996779	-2.49269985788243e-05	MMP10_F9
669	cg10001778	-5.37472867650698e-06	MMP10_F9
670	cg10008347	-1.52950977584455e-05	MMP10_F9
671	cg10063227	2.008500263719e-05	MMP10_F9
672	cg10066681	-1.38522643994035e-05	MMP10_F9
673	cg10066684	1.52573221678383e-05	MMP10_F9
674	cg10094509	-3.94231779539972e-06	MMP10_F9
675	cg10159238	3.28065791542417e-05	MMP10_F9
676	cg10172210	-3.43831743994704e-07	MMP10_F9
677	cg10207070	-8.51638866786606e-06	MMP10_F9
678	cg10208654	-1.80589410628608e-05	MMP10_F9
679	cg10212199	1.81012207348916e-05	MMP10_F9
680	cg10259191	2.02509998748728e-05	MMP10_F9
681	cg10261457	3.97487242900525e-06	MMP10_F9
682	cg10301657	-5.64815935565288e-06	MMP10_F9
683	cg10321766	3.21609586380215e-06	MMP10_F9
684	cg10446009	-5.26649883969501e-07	MMP10_F9
685	cg10494806	4.19387040242529e-05	MMP10_F9
686	cg10500026	-1.69917403522233e-05	MMP10_F9
687	cg10543257	4.15092890801112e-06	MMP10_F9
688	cg10560144	-4.81582146102201e-05	MMP10_F9
689	cg10582833	-5.53630112174421e-06	MMP10_F9
690	cg10602162	-5.92895522130049e-06	MMP10_F9
691	cg10607675	-1.54836471425592e-05	MMP10_F9
692	cg10645578	-1.47976508031951e-05	MMP10_F9
693	cg10649458	-7.36386317307841e-06	MMP10_F9
694	cg10701490	1.26571918437168e-05	MMP10_F9
695	cg10712678	-1.74090358412815e-05	MMP10_F9
696	cg10723245	-1.69672371423668e-06	MMP10_F9
697	cg10734526	-2.06765303559272e-06	MMP10_F9
698	cg10839723	4.77144239289132e-06	MMP10_F9
699	cg10871000	-1.18306047394014e-05	MMP10_F9
700	cg10912974	-2.38904032685109e-05	MMP10_F9
701	cg10991514	-2.84440823366653e-06	MMP10_F9
702	cg10999701	-3.01405602335002e-07	MMP10_F9
703	cg11038686	-1.82472027919461e-05	MMP10_F9
704	cg11100136	-6.78444884367433e-06	MMP10_F9
705	cg11105907	1.51618496695371e-05	MMP10_F9
706	cg11193681	-2.45680456459147e-05	MMP10_F9
707	cg11238952	-7.29001456715766e-07	MMP10_F9
708	cg11271203	2.89387173785092e-06	MMP10_F9
709	cg11281673	2.83037482948861e-06	MMP10_F9
710	cg11290168	-2.60994690302751e-05	MMP10_F9
711	cg11320810	-3.3318019538742e-05	MMP10_F9
712	cg11325578	-1.24577286884965e-05	MMP10_F9
713	cg11340834	8.84038803220227e-06	MMP10_F9
714	cg11344644	-2.75880516494034e-05	MMP10_F9
715	cg11353032	1.17317249077184e-06	MMP10_F9
716	cg11391216	-2.79614669480086e-05	MMP10_F9
717	cg11426662	3.36543839483793e-07	MMP10_F9
718	cg11458555	-9.28159279454716e-06	MMP10_F9
719	cg11459927	1.72290248480125e-05	MMP10_F9
720	cg11472424	1.44345153559117e-05	MMP10_F9
721	cg11530701	2.93072057051609e-05	MMP10_F9
722	cg11538407	-2.31248279940608e-05	MMP10_F9
723	cg11544970	7.25578112512314e-06	MMP10_F9
724	cg11550436	-1.15095688033972e-05	MMP10_F9
725	cg11609126	-1.45727812858832e-05	MMP10_F9
726	cg11616384	3.46881887239963e-06	MMP10_F9
727	cg11631710	-2.21483703037896e-06	MMP10_F9
728	cg11645133	-8.59776443044015e-06	MMP10_F9
729	cg11657258	6.95937794001139e-06	MMP10_F9
730	cg11675904	-8.20165237618881e-06	MMP10_F9
731	cg11678767	7.62173837167626e-06	MMP10_F9
732	cg11696466	2.27033642188549e-05	MMP10_F9
733	cg11704790	-4.0184809153282e-05	MMP10_F9
734	cg11824101	4.39790815283384e-06	MMP10_F9
735	cg11852358	2.24980246725479e-05	MMP10_F9
736	cg11858468	-1.12184635914485e-05	MMP10_F9
737	cg11859478	-2.81854930251958e-05	MMP10_F9
738	cg11871628	4.53237384338853e-06	MMP10_F9
739	cg11898425	-2.75322559281939e-06	MMP10_F9
740	cg11917780	-1.74084835651271e-06	MMP10_F9
741	cg11923207	-2.55033635918521e-05	MMP10_F9
742	cg11923788	-5.37261603849863e-06	MMP10_F9
743	cg12039689	-1.2476492186708e-05	MMP10_F9
744	cg12061099	1.70762625269993e-06	MMP10_F9
745	cg12075609	-3.04043651857469e-05	MMP10_F9
746	cg12075996	1.13720376299151e-05	MMP10_F9
747	cg12124733	8.02877922424931e-06	MMP10_F9
748	cg12130015	-1.0435851899277e-05	MMP10_F9
749	cg12175122	-2.0776868562269e-05	MMP10_F9
750	cg12176022	3.42218169939473e-06	MMP10_F9
751	cg12176933	-7.54284201614537e-06	MMP10_F9
752	cg12233790	-3.59024472608711e-05	MMP10_F9
753	cg12239365	-2.31194248969184e-05	MMP10_F9
754	cg12275687	6.02681140382501e-06	MMP10_F9
755	cg12294334	9.98955801594913e-06	MMP10_F9
756	cg12313310	1.31905403074816e-05	MMP10_F9
757	cg12384989	-1.7841830820043e-05	MMP10_F9
758	cg12447182	-5.71975691219887e-05	MMP10_F9
759	cg12458993	-1.26211732732441e-06	MMP10_F9
760	cg12467143	-6.85786360638948e-06	MMP10_F9
761	cg12493424	1.9187050873671e-05	MMP10_F9
762	cg12521910	-1.79402306527185e-05	MMP10_F9
763	cg12528673	-6.53585847336584e-06	MMP10_F9
764	cg12544401	4.82869379135219e-06	MMP10_F9
765	cg12548693	-1.48633426374454e-05	MMP10_F9
766	cg12549513	-1.08165638370591e-05	MMP10_F9
767	cg12576145	-1.77553479443889e-05	MMP10_F9
768	cg12598428	1.01697531599339e-05	MMP10_F9
769	cg12618587	1.99386909815508e-05	MMP10_F9
770	cg12720637	-1.61268540581327e-05	MMP10_F9
771	cg12737160	-9.20460388306047e-06	MMP10_F9
772	cg12747864	-3.74166252667776e-05	MMP10_F9
773	cg12914043	-1.64674499628537e-05	MMP10_F9
774	cg12922305	1.69963210946172e-05	MMP10_F9
775	cg13009143	-8.68348750076688e-06	MMP10_F9
776	cg13014545	-5.2894521303958e-06	MMP10_F9
777	cg13114305	-1.87171108467768e-05	MMP10_F9
778	cg13125542	-9.51268462832583e-06	MMP10_F9
779	cg13178332	6.79753044003581e-06	MMP10_F9
780	cg13178935	-3.34011985387499e-06	MMP10_F9
781	cg13182820	-3.59546855685825e-05	MMP10_F9
782	cg13190540	-2.24777393199239e-05	MMP10_F9
783	cg13192819	-1.12231018615921e-05	MMP10_F9
784	cg13225368	-9.33704133481605e-07	MMP10_F9
785	cg13234839	-1.82949068032079e-05	MMP10_F9
786	cg13236039	-4.40741858099237e-06	MMP10_F9
787	cg13275322	-2.5942359394619e-05	MMP10_F9
788	cg13277716	2.980304842027e-07	MMP10_F9
789	cg13304035	-1.35872462390131e-05	MMP10_F9
790	cg13326999	-4.74119827395061e-06	MMP10_F9
791	cg13328614	9.80708074217658e-06	MMP10_F9
792	cg13350478	-1.70024084831228e-05	MMP10_F9
793	cg13369656	3.43709966949341e-05	MMP10_F9
794	cg13412357	-4.33288073170108e-06	MMP10_F9
795	cg13430745	-1.18287468044575e-05	MMP10_F9
796	cg13482233	1.17118085035047e-05	MMP10_F9
797	cg13498184	8.41413933914029e-06	MMP10_F9
798	cg13503613	1.66038460491726e-05	MMP10_F9
799	cg13539181	-3.47936186464532e-06	MMP10_F9
800	cg13581022	-1.80499085564597e-05	MMP10_F9
801	cg13626059	1.98682809725616e-06	MMP10_F9
802	cg13638484	-9.1488154786459e-06	MMP10_F9
803	cg13646106	5.40317640804591e-06	MMP10_F9
804	cg13653808	1.90367694666384e-05	MMP10_F9
805	cg13661446	6.19307303511139e-06	MMP10_F9
806	cg13664654	-3.0797596946543e-05	MMP10_F9
807	cg13667911	2.03603898340659e-05	MMP10_F9
808	cg13741802	-3.11766233008219e-06	MMP10_F9
809	cg13759356	-3.9875084551904e-06	MMP10_F9
810	cg13766601	-4.34560353877841e-05	MMP10_F9
811	cg13771263	9.89444665126553e-06	MMP10_F9
812	cg13781096	8.46787178105627e-06	MMP10_F9
813	cg13809962	4.50920592464985e-07	MMP10_F9
814	cg13824755	-2.40216132730534e-05	MMP10_F9
815	cg13909432	-3.24559624463788e-05	MMP10_F9
816	cg13919860	-2.11916792035361e-05	MMP10_F9
817	cg13928866	-5.35407982555239e-06	MMP10_F9
818	cg13943560	-5.0389162042916e-06	MMP10_F9
819	cg13976143	-3.3971240685268e-06	MMP10_F9
820	cg13977434	-2.04620649700964e-05	MMP10_F9
821	cg14027817	1.65302830484889e-05	MMP10_F9
822	cg14044580	-1.79970245693418e-06	MMP10_F9
823	cg14081960	-5.86579852278278e-06	MMP10_F9
824	cg14134864	1.26090324079719e-05	MMP10_F9
825	cg14150883	2.1588351997488e-05	MMP10_F9
826	cg14191036	-8.35356456011434e-06	MMP10_F9
827	cg14191108	-1.34627800186613e-05	MMP10_F9
828	cg14224753	-7.29692706844095e-06	MMP10_F9
829	cg14315663	-8.41234793344794e-06	MMP10_F9
830	cg14321211	3.71826577980938e-06	MMP10_F9
831	cg14340500	-2.45318231296575e-05	MMP10_F9
832	cg14350469	-2.53915124042174e-05	MMP10_F9
833	cg14519153	-9.40575054552541e-07	MMP10_F9
834	cg14600040	-8.18707318799658e-06	MMP10_F9
835	cg14616651	3.8240229554056e-06	MMP10_F9
836	cg14644616	-4.56162999721215e-05	MMP10_F9
837	cg14654075	-1.00853741350717e-05	MMP10_F9
838	cg14688179	-3.40182838200769e-05	MMP10_F9
839	cg14743649	1.55195954320106e-05	MMP10_F9
840	cg14749816	-1.4284926491207e-05	MMP10_F9
841	cg14772107	-2.24564076006752e-05	MMP10_F9
842	cg14784348	-1.43699634506245e-05	MMP10_F9
843	cg14955505	-2.33230848689155e-07	MMP10_F9
844	cg15042473	2.86848177713229e-05	MMP10_F9
845	cg15167893	-8.6810471795e-06	MMP10_F9
846	cg15201909	1.91490611160337e-05	MMP10_F9
847	cg15222604	2.16343275350316e-05	MMP10_F9
848	cg15223895	-5.25360949816324e-06	MMP10_F9
849	cg15231886	2.90391058999569e-06	MMP10_F9
850	cg15255584	-2.73356024916899e-06	MMP10_F9
851	cg15259400	-1.80996707510419e-05	MMP10_F9
852	cg15309751	-5.70297521336542e-06	MMP10_F9
853	cg15309862	7.74948265821279e-06	MMP10_F9
854	cg15338441	-3.16489149871825e-05	MMP10_F9
855	cg15351067	-8.59198753866454e-06	MMP10_F9
856	cg15363158	1.97678421201137e-05	MMP10_F9
857	cg15363890	3.32794992896038e-06	MMP10_F9
858	cg15450752	-9.42716237288759e-06	MMP10_F9
859	cg15450986	-1.40904616031169e-05	MMP10_F9
860	cg15452747	-2.20231602606161e-05	MMP10_F9
861	cg15465809	-2.53419475629206e-06	MMP10_F9
862	cg15481878	-3.14274053496405e-08	MMP10_F9
863	cg15565409	-1.98807839890348e-05	MMP10_F9
864	cg15583887	-8.88086237147049e-06	MMP10_F9
865	cg15622077	-1.77010074773052e-05	MMP10_F9
866	cg15677355	-1.85733942463902e-05	MMP10_F9
867	cg15685776	-7.50553295679257e-06	MMP10_F9
868	cg15695383	4.87804073637835e-06	MMP10_F9
869	cg15731001	-1.73245098032581e-05	MMP10_F9
870	cg15751298	4.5936932557991e-06	MMP10_F9
871	cg15765801	1.14932190905349e-05	MMP10_F9
872	cg15766492	6.08857293468389e-06	MMP10_F9
873	cg15766608	-1.78409656803598e-05	MMP10_F9
874	cg15798883	-3.28551001378039e-06	MMP10_F9
875	cg15803618	-8.55026087641164e-07	MMP10_F9
876	cg15806723	-1.588988166825e-05	MMP10_F9
877	cg15812025	-5.19096587819844e-05	MMP10_F9
878	cg15813836	-1.03413068085846e-06	MMP10_F9
879	cg15830530	7.92481583405588e-06	MMP10_F9
880	cg15840253	-1.13026687403869e-05	MMP10_F9
881	cg15840970	7.74846199031252e-06	MMP10_F9
882	cg15854666	4.3884854024321e-06	MMP10_F9
883	cg15870809	-9.60795776126225e-06	MMP10_F9
884	cg15883201	-6.46366979501013e-06	MMP10_F9
885	cg15892676	1.25706900452347e-05	MMP10_F9
886	cg15904420	2.47555028746314e-05	MMP10_F9
887	cg15906134	-7.50092830832998e-06	MMP10_F9
888	cg15968979	-2.26295441208934e-05	MMP10_F9
889	cg16068020	1.07267279307094e-05	MMP10_F9
890	cg16104517	-1.87146234742275e-05	MMP10_F9
891	cg16135845	-4.62680059134026e-06	MMP10_F9
892	cg16146457	8.91198993807374e-06	MMP10_F9
893	cg16159925	1.37909741822135e-05	MMP10_F9
894	cg16201681	2.65006645828083e-07	MMP10_F9
895	cg16211077	3.7784757810641e-06	MMP10_F9
896	cg16216704	-8.40248204523706e-06	MMP10_F9
897	cg16257494	-1.56292025792017e-05	MMP10_F9
898	cg16270385	-1.51067590688758e-05	MMP10_F9
899	cg16488754	-3.80392078515967e-05	MMP10_F9
900	cg16595877	6.55471732124979e-06	MMP10_F9
901	cg16611264	-1.75930251417763e-05	MMP10_F9
902	cg16632275	-2.75039111175076e-05	MMP10_F9
903	cg16653057	-1.56139366737794e-05	MMP10_F9
904	cg16710588	-5.5864753196298e-06	MMP10_F9
905	cg16719118	-2.23743161708232e-06	MMP10_F9
906	cg16723800	-5.21050986654612e-05	MMP10_F9
907	cg16735667	1.40894864959722e-05	MMP10_F9
908	cg16746539	1.64223296281411e-06	MMP10_F9
909	cg16807276	9.5676986173152e-06	MMP10_F9
910	cg16841966	5.37245366123873e-06	MMP10_F9
911	cg16847374	9.69333562410868e-06	MMP10_F9
912	cg16864365	1.78556498790486e-06	MMP10_F9
913	cg16867483	-4.04043128660111e-05	MMP10_F9
914	cg16870351	-2.53727997549216e-05	MMP10_F9
915	cg16931980	-3.06890369004842e-05	MMP10_F9
916	cg16954455	-2.48084311263258e-05	MMP10_F9
917	cg16955726	-1.11142335525324e-05	MMP10_F9
918	cg16962802	-8.51939909937559e-06	MMP10_F9
919	cg16986238	7.03108581224326e-06	MMP10_F9
920	cg17003375	-1.33558446268241e-05	MMP10_F9
921	cg17006131	-1.03812991589408e-05	MMP10_F9
922	cg17010905	5.0061762157695e-06	MMP10_F9
923	cg17041378	-2.0708153574041e-05	MMP10_F9
924	cg17077516	-1.25662906138904e-05	MMP10_F9
925	cg17193417	1.54472722720411e-05	MMP10_F9
926	cg17220866	6.59990424073526e-06	MMP10_F9
927	cg17276682	1.24221523798028e-07	MMP10_F9
928	cg17296858	-3.97999516832486e-06	MMP10_F9
929	cg17326835	8.03539904564904e-06	MMP10_F9
930	cg17334927	1.50169141066186e-05	MMP10_F9
931	cg17385225	-6.75261222829979e-06	MMP10_F9
932	cg17394901	-2.52290162233575e-05	MMP10_F9
933	cg17432350	-2.13914079465477e-05	MMP10_F9
934	cg17466318	-2.2564018986192e-05	MMP10_F9
935	cg17472432	4.65660169017717e-06	MMP10_F9
936	cg17474651	-2.95185778409928e-05	MMP10_F9
937	cg17517993	-7.93281319548549e-06	MMP10_F9
938	cg17546926	-5.82961042358074e-06	MMP10_F9
939	cg17553592	-2.43809358182546e-05	MMP10_F9
940	cg17588626	-2.87076298869926e-05	MMP10_F9
941	cg17634825	-8.02481003401841e-06	MMP10_F9
942	cg17639969	6.18796346363994e-06	MMP10_F9
943	cg17656292	-1.82794456545999e-06	MMP10_F9
944	cg17720011	-2.37485141590401e-05	MMP10_F9
945	cg17726418	2.0696824344591e-05	MMP10_F9
946	cg17800714	-2.59826522914239e-05	MMP10_F9
947	cg17875227	-9.68415761379675e-06	MMP10_F9
948	cg17876277	-1.32555119723375e-05	MMP10_F9
949	cg17878899	5.0939831908775e-05	MMP10_F9
950	cg17878951	4.30882528061287e-06	MMP10_F9
951	cg17934320	4.05451673159096e-06	MMP10_F9
952	cg17936021	-1.26950521013838e-05	MMP10_F9
953	cg17938879	-2.1272890975047e-05	MMP10_F9
954	cg17974767	-8.58275436152544e-06	MMP10_F9
955	cg18003012	1.1194797295485e-05	MMP10_F9
956	cg18015035	-1.5249578207414e-05	MMP10_F9
957	cg18112785	1.20193038309468e-05	MMP10_F9
958	cg18122289	-1.06837653256403e-05	MMP10_F9
959	cg18136675	-9.84781802666736e-06	MMP10_F9
960	cg18147067	-2.85890731251109e-05	MMP10_F9
961	cg18157587	7.03778036744451e-06	MMP10_F9
962	cg18232738	-8.69985103614579e-06	MMP10_F9
963	cg18266647	-2.87280194744996e-05	MMP10_F9
964	cg18383984	-1.66613593733757e-05	MMP10_F9
965	cg18388301	-3.79728147976725e-06	MMP10_F9
966	cg18388748	8.9504493731509e-06	MMP10_F9
967	cg18397310	-1.21791318863218e-05	MMP10_F9
968	cg18407141	-8.7743828735134e-06	MMP10_F9
969	cg18426869	-4.29029559474123e-06	MMP10_F9
970	cg18461482	-5.65899544470551e-06	MMP10_F9
971	cg18476631	-1.56468110505465e-05	MMP10_F9
972	cg18480706	-1.26683632557388e-05	MMP10_F9
973	cg18515545	1.06578466747911e-06	MMP10_F9
974	cg18519103	-8.54662829954988e-06	MMP10_F9
975	cg18540638	-3.05517531573575e-06	MMP10_F9
976	cg18610025	7.03779697078408e-06	MMP10_F9
977	cg18674692	1.02376819887996e-05	MMP10_F9
978	cg18702893	-9.43940824202927e-07	MMP10_F9
979	cg18751555	-1.12075897897723e-06	MMP10_F9
980	cg18771512	-9.15474367229964e-06	MMP10_F9
981	cg18773835	-6.00572855329843e-06	MMP10_F9
982	cg18779595	-2.91668729011202e-06	MMP10_F9
983	cg18811184	3.50546837953589e-05	MMP10_F9
984	cg18812977	-2.06653757684416e-05	MMP10_F9
985	cg18816329	-1.30109549643226e-05	MMP10_F9
986	cg18933596	2.09089458762062e-05	MMP10_F9
987	cg18935349	-4.96042736584255e-06	MMP10_F9
988	cg18963065	8.01756572957359e-06	MMP10_F9
989	cg18998000	-1.41400643363406e-05	MMP10_F9
990	cg19000389	-5.3700519676267e-06	MMP10_F9
991	cg19005062	-1.95965739565305e-05	MMP10_F9
992	cg19023236	-3.63348377313649e-05	MMP10_F9
993	cg19060387	-2.86816179800365e-06	MMP10_F9
994	cg19063141	-3.75353973213953e-05	MMP10_F9
995	cg19175479	7.25338733612084e-07	MMP10_F9
996	cg19265708	-1.97520835756345e-05	MMP10_F9
997	cg19267533	7.43899607686835e-06	MMP10_F9
998	cg19271175	-3.3853464818039e-06	MMP10_F9
999	cg19286473	6.24333296949285e-06	MMP10_F9
1000	cg19330011	-4.48124628568331e-06	MMP10_F9
1001	cg19351638	-5.28736779313051e-06	MMP10_F9
1002	cg19354122	-2.20947456927301e-05	MMP10_F9
1003	cg19355212	1.18149514540932e-05	MMP10_F9
1004	cg19355911	-2.45750895131974e-05	MMP10_F9
1005	cg19386336	-2.15252487816098e-05	MMP10_F9
1006	cg19401970	2.79773554841486e-06	MMP10_F9
1007	cg19419474	-1.70522749457298e-05	MMP10_F9
1008	cg19439099	1.80776998291057e-06	MMP10_F9
1009	cg19471462	2.2171413096874e-05	MMP10_F9
1010	cg19498018	-1.76599878429251e-06	MMP10_F9
1011	cg19618706	-1.4757602352315e-05	MMP10_F9
1012	cg19638040	-2.46401586491814e-05	MMP10_F9
1013	cg19679687	-4.92673432321644e-06	MMP10_F9
1014	cg19690274	-2.32055663493743e-05	MMP10_F9
1015	cg19721080	6.66459089145698e-06	MMP10_F9
1016	cg19736094	4.30066785295941e-06	MMP10_F9
1017	cg19736647	-3.2797597030325e-05	MMP10_F9
1018	cg19743270	1.84838470968836e-05	MMP10_F9
1019	cg19778009	3.64074053218842e-06	MMP10_F9
1020	cg19840285	1.88663097661733e-05	MMP10_F9
1021	cg19856594	-7.11849239537244e-06	MMP10_F9
1022	cg19858323	1.14577699802269e-05	MMP10_F9
1023	cg19894148	-5.86471542342937e-06	MMP10_F9
1024	cg19900558	-9.98616423566384e-05	MMP10_F9
1025	cg19903753	2.70905702605356e-07	MMP10_F9
1026	cg19908985	-9.52271868327243e-06	MMP10_F9
1027	cg19912739	1.37105755499355e-05	MMP10_F9
1028	cg19918759	-1.12422237430411e-05	MMP10_F9
1029	cg19930056	8.94158773364513e-06	MMP10_F9
1030	cg19931571	-2.61428003079155e-05	MMP10_F9
1031	cg19933311	-7.68609994541851e-05	MMP10_F9
1032	cg19937618	-1.72245810367037e-06	MMP10_F9
1033	cg19938385	7.67565943345108e-06	MMP10_F9
1034	cg19964192	-6.26166800560288e-06	MMP10_F9
1035	cg19972856	1.66928266911407e-06	MMP10_F9
1036	cg19994968	1.95434182776188e-05	MMP10_F9
1037	cg20000541	-5.58662043745593e-06	MMP10_F9
1038	cg20018992	-1.13467866459067e-05	MMP10_F9
1039	cg20064153	2.12738665036551e-05	MMP10_F9
1040	cg20113724	-2.25354034757789e-05	MMP10_F9
1041	cg20133129	3.83218162288429e-06	MMP10_F9
1042	cg20134820	-4.28915244748727e-06	MMP10_F9
1043	cg20199120	4.59440383909861e-06	MMP10_F9
1044	cg20259518	1.61703707635198e-06	MMP10_F9
1045	cg20373036	1.11427241695847e-05	MMP10_F9
1046	cg20420363	6.69349890625379e-06	MMP10_F9
1047	cg20421037	-2.06927511418494e-05	MMP10_F9
1048	cg20425266	8.4561456239678e-06	MMP10_F9
1049	cg20435542	-2.08341148349513e-05	MMP10_F9
1050	cg20437781	1.15709465861722e-05	MMP10_F9
1051	cg20453549	-8.63759330237519e-06	MMP10_F9
1052	cg20493887	1.82151683469982e-06	MMP10_F9
1053	cg20494209	2.05133991236024e-05	MMP10_F9
1054	cg20509119	1.7617435586464e-05	MMP10_F9
1055	cg20549224	-2.18767112734879e-05	MMP10_F9
1056	cg20585410	-2.44002096968901e-05	MMP10_F9
1057	cg20593767	2.29916862364783e-05	MMP10_F9
1058	cg20659757	1.54881772577582e-05	MMP10_F9
1059	cg20757997	1.9733735858333e-06	MMP10_F9
1060	cg20783352	-2.53523347999543e-06	MMP10_F9
1061	cg20784907	-2.95301368319944e-05	MMP10_F9
1062	cg20818151	-1.51279645357619e-05	MMP10_F9
1063	cg20832009	-1.37636332110348e-05	MMP10_F9
1064	cg20840456	5.6832049379908e-06	MMP10_F9
1065	cg20849987	8.48519216251649e-06	MMP10_F9
1066	cg20858239	2.74888001142526e-06	MMP10_F9
1067	cg20887366	8.6473534351916e-06	MMP10_F9
1068	cg20922422	-1.37768076184231e-05	MMP10_F9
1069	cg21040109	-3.21223245553596e-05	MMP10_F9
1070	cg21090723	-9.80154353954498e-06	MMP10_F9
1071	cg21111568	9.58095128549135e-06	MMP10_F9
1072	cg21161328	-9.63098019440184e-06	MMP10_F9
1073	cg21162029	-1.5363077750773e-05	MMP10_F9
1074	cg21304892	-1.48501256135961e-05	MMP10_F9
1075	cg21308826	1.19693520297462e-06	MMP10_F9
1076	cg21327581	-7.40479198159063e-06	MMP10_F9
1077	cg21330641	-1.2200398466207e-05	MMP10_F9
1078	cg21484926	-2.2306778502196e-05	MMP10_F9
1079	cg21502819	-5.58938801239201e-06	MMP10_F9
1080	cg21545785	-3.15339666036136e-05	MMP10_F9
1081	cg21593552	4.23624841893423e-07	MMP10_F9
1082	cg21608567	-7.61424309612231e-06	MMP10_F9
1083	cg21635515	-2.10974204758403e-06	MMP10_F9
1084	cg21729235	-5.12358851858427e-06	MMP10_F9
1085	cg21773962	-5.42667144936323e-06	MMP10_F9
1086	cg21805978	-4.06902572630702e-05	MMP10_F9
1087	cg21808055	6.06390637343463e-07	MMP10_F9
1088	cg21888438	-2.94453741313474e-05	MMP10_F9
1089	cg21909948	9.32879501353349e-07	MMP10_F9
1090	cg21918559	-4.36732437864102e-05	MMP10_F9
1091	cg21944459	3.74970415127249e-05	MMP10_F9
1092	cg21966410	-2.58113716815479e-05	MMP10_F9
1093	cg22036814	3.65672848012072e-06	MMP10_F9
1094	cg22037115	7.17152510031491e-06	MMP10_F9
1095	cg22050539	-1.14266880393013e-05	MMP10_F9
1096	cg22109064	3.39807038494292e-06	MMP10_F9
1097	cg22170936	-2.04101205482276e-05	MMP10_F9
1098	cg22226984	1.8546574467081e-07	MMP10_F9
1099	cg22252475	-2.262222540644e-06	MMP10_F9
1100	cg22255702	-2.40763645700964e-06	MMP10_F9
1101	cg22366395	7.86724840258464e-06	MMP10_F9
1102	cg22412459	-3.69311922353984e-05	MMP10_F9
1103	cg22534545	5.25406839273477e-06	MMP10_F9
1104	cg22558562	-2.01227902745209e-05	MMP10_F9
1105	cg22607365	6.5251750469521e-06	MMP10_F9
1106	cg22653685	-2.74607019218565e-05	MMP10_F9
1107	cg22673121	3.8697584266792e-06	MMP10_F9
1108	cg22679626	2.38824883855937e-05	MMP10_F9
1109	cg22683041	1.85788167914114e-05	MMP10_F9
1110	cg22710633	5.74099257119956e-06	MMP10_F9
1111	cg22825635	-2.43506566332599e-05	MMP10_F9
1112	cg22903061	-1.37131265537808e-05	MMP10_F9
1113	cg22918218	-1.88370737636736e-05	MMP10_F9
1114	cg22921643	1.72047884326888e-06	MMP10_F9
1115	cg22969541	-1.46934501020142e-05	MMP10_F9
1116	cg22970017	-2.09565942032797e-05	MMP10_F9
1117	cg22972692	-4.90670664833495e-06	MMP10_F9
1118	cg22982864	1.31654413652812e-05	MMP10_F9
1119	cg22983689	6.33229992017091e-07	MMP10_F9
1120	cg23055678	-2.91229920276696e-05	MMP10_F9
1121	cg23106251	-7.66792727387375e-06	MMP10_F9
1122	cg23117386	5.92863040642134e-06	MMP10_F9
1123	cg23143524	-1.76033965950895e-05	MMP10_F9
1124	cg23169382	-4.00643951221177e-05	MMP10_F9
1125	cg23194346	-5.44239469903232e-06	MMP10_F9
1126	cg23196584	1.09514221292554e-05	MMP10_F9
1127	cg23216058	-4.28355938693606e-06	MMP10_F9
1128	cg23221544	-7.70507825595232e-06	MMP10_F9
1129	cg23232084	1.83241121234236e-05	MMP10_F9
1130	cg23252784	2.73201795941441e-06	MMP10_F9
1131	cg23300485	-2.68410258923003e-05	MMP10_F9
1132	cg23322383	-2.80287601422438e-05	MMP10_F9
1133	cg23391060	2.59094709476518e-06	MMP10_F9
1134	cg23396935	1.51962688022335e-05	MMP10_F9
1135	cg23432301	-8.45371584498014e-07	MMP10_F9
1136	cg23452168	-3.17844290139478e-05	MMP10_F9
1137	cg23452503	7.0616656656285e-07	MMP10_F9
1138	cg23486773	-1.76171039879211e-05	MMP10_F9
1139	cg23493704	1.01980985732766e-05	MMP10_F9
1140	cg23497752	5.89087304124763e-06	MMP10_F9
1141	cg23505798	3.2614107732158e-06	MMP10_F9
1142	cg23524524	-1.6029302089839e-05	MMP10_F9
1143	cg23545272	-4.61827896062955e-06	MMP10_F9
1144	cg23575876	-1.9976783350291e-05	MMP10_F9
1145	cg23590699	-2.8199755140145e-05	MMP10_F9
1146	cg23698956	-1.79706663653113e-06	MMP10_F9
1147	cg23722334	-2.70595965308102e-05	MMP10_F9
1148	cg23724412	-5.76296941991125e-05	MMP10_F9
1149	cg23772042	5.47888725118722e-06	MMP10_F9
1150	cg23773266	-2.56209471503702e-06	MMP10_F9
1151	cg23776892	2.22842930091003e-05	MMP10_F9
1152	cg23834117	1.57097143007934e-05	MMP10_F9
1153	cg23837911	-1.3687121462663e-06	MMP10_F9
1154	cg23857909	-2.38511049407504e-05	MMP10_F9
1155	cg23873430	-1.92298211213969e-05	MMP10_F9
1156	cg23876603	3.61046695501679e-06	MMP10_F9
1157	cg23893389	7.14257351481814e-07	MMP10_F9
1158	cg23905908	-2.11745202928046e-06	MMP10_F9
1159	cg23909164	-9.60918534310337e-06	MMP10_F9
1160	cg23914849	-2.24235341449443e-06	MMP10_F9
1161	cg23941728	-6.73341615625957e-05	MMP10_F9
1162	cg23948993	1.32511652292071e-05	MMP10_F9
1163	cg23949599	2.24658572861501e-06	MMP10_F9
1164	cg23949973	1.26031031255173e-05	MMP10_F9
1165	cg23955842	-2.42362657028568e-06	MMP10_F9
1166	cg23989768	2.69206613944383e-05	MMP10_F9
1167	cg23993375	-2.53463414230933e-05	MMP10_F9
1168	cg23993836	-4.27296410934154e-05	MMP10_F9
1169	cg23996121	-1.30014250348061e-05	MMP10_F9
1170	cg24114390	-3.08015492884346e-06	MMP10_F9
1171	cg24123432	1.81890870194113e-05	MMP10_F9
1172	cg24281651	-1.20879873922643e-05	MMP10_F9
1173	cg24352317	5.06195337542646e-06	MMP10_F9
1174	cg24383344	-2.75235062069286e-05	MMP10_F9
1175	cg24461939	-3.94523803815185e-06	MMP10_F9
1176	cg24462702	-7.89933031660159e-06	MMP10_F9
1177	cg24505863	1.59515170800191e-05	MMP10_F9
1178	cg24690818	1.142128846997e-05	MMP10_F9
1179	cg24714634	-3.71113430960309e-06	MMP10_F9
1180	cg24737468	-1.42652055164931e-05	MMP10_F9
1181	cg24740922	-3.74723218790805e-05	MMP10_F9
1182	cg24741392	-1.91757816045595e-05	MMP10_F9
1183	cg24787889	-1.20850719327498e-05	MMP10_F9
1184	cg24798305	-2.18075430108438e-06	MMP10_F9
1185	cg24814801	4.9235584906829e-06	MMP10_F9
1186	cg24816350	1.27542216186545e-05	MMP10_F9
1187	cg24818524	2.29311828759482e-06	MMP10_F9
1188	cg24829975	-5.87822553620419e-06	MMP10_F9
1189	cg24880787	-4.77900680880013e-05	MMP10_F9
1190	cg24922864	-1.73548852202409e-05	MMP10_F9
1191	cg24980440	-1.00402858471592e-05	MMP10_F9
1192	cg25073957	-2.53425013409798e-05	MMP10_F9
1193	cg25075572	-3.58373485104289e-05	MMP10_F9
1194	cg25080215	8.1652858212004e-06	MMP10_F9
1195	cg25085823	7.18794393362907e-06	MMP10_F9
1196	cg25125864	8.53298652136131e-07	MMP10_F9
1197	cg25131597	-1.12185957702806e-05	MMP10_F9
1198	cg25132467	-3.36944584169179e-05	MMP10_F9
1199	cg25202270	-2.07458254280826e-05	MMP10_F9
1200	cg25220235	-2.72087460865041e-05	MMP10_F9
1201	cg25413720	-7.82220101331022e-06	MMP10_F9
1202	cg25538342	3.42270306387763e-05	MMP10_F9
1203	cg25560327	-2.15220029858989e-05	MMP10_F9
1204	cg25645559	-2.50198499405263e-05	MMP10_F9
1205	cg25821416	9.44598530801898e-07	MMP10_F9
1206	cg25832410	-4.94422225369959e-05	MMP10_F9
1207	cg25837617	-1.15247686322886e-05	MMP10_F9
1208	cg25905965	-2.06961334681882e-05	MMP10_F9
1209	cg25947525	-1.05381675440177e-05	MMP10_F9
1210	cg25950377	-1.23465920581246e-05	MMP10_F9
1211	cg26000542	7.71221969808148e-06	MMP10_F9
1212	cg26001150	-2.34774843079492e-05	MMP10_F9
1213	cg26027233	1.08240462729339e-05	MMP10_F9
1214	cg26051590	-1.75655540879206e-05	MMP10_F9
1215	cg26064831	-5.69482050311955e-06	MMP10_F9
1216	cg26133460	-3.21214162309476e-05	MMP10_F9
1217	cg26135767	-3.19115954278878e-06	MMP10_F9
1218	cg26145507	1.0990168410497e-05	MMP10_F9
1219	cg26179626	4.77752790893568e-06	MMP10_F9
1220	cg26180209	3.04453353691757e-05	MMP10_F9
1221	cg26224242	-1.53137133999597e-05	MMP10_F9
1222	cg26231996	1.82296018228276e-07	MMP10_F9
1223	cg26283136	-2.08157356540882e-05	MMP10_F9
1224	cg26289222	7.4662273135921e-07	MMP10_F9
1225	cg26333397	-1.09109562870258e-05	MMP10_F9
1226	cg26362813	1.13334230031183e-05	MMP10_F9
1227	cg26375421	2.9681442501327e-06	MMP10_F9
1228	cg26500539	-1.83722353537616e-05	MMP10_F9
1229	cg26523237	2.15984188584939e-05	MMP10_F9
1230	cg26563418	1.98358454327956e-05	MMP10_F9
1231	cg26581933	-1.71865648078254e-06	MMP10_F9
1232	cg26593194	-1.08699990188064e-05	MMP10_F9
1233	cg26598396	1.89759134066086e-05	MMP10_F9
1234	cg26601187	-9.19517131529484e-06	MMP10_F9
1235	cg26674361	2.90518353031854e-05	MMP10_F9
1236	cg26680189	-3.37933682563372e-05	MMP10_F9
1237	cg26697633	-7.05077504641491e-07	MMP10_F9
1238	cg26703319	-3.33593056274046e-05	MMP10_F9
1239	cg26735105	7.51974828391716e-06	MMP10_F9
1240	cg26744369	-4.71405362438711e-06	MMP10_F9
1241	cg26773183	6.18543732278581e-06	MMP10_F9
1242	cg26785999	-1.27180939306206e-07	MMP10_F9
1243	cg26791257	3.36310558477199e-06	MMP10_F9
1244	cg26799772	-2.8202904417615e-05	MMP10_F9
1245	cg26807533	1.84650837335204e-05	MMP10_F9
1246	cg26809968	4.19431574143455e-06	MMP10_F9
1247	cg26818954	-6.96649088682517e-06	MMP10_F9
1248	cg26892560	-7.90340893543799e-06	MMP10_F9
1249	cg26895595	3.10195832283803e-05	MMP10_F9
1250	cg26918919	-2.04193352683155e-05	MMP10_F9
1251	cg26929239	3.48342683330792e-05	MMP10_F9
1252	cg26965695	-1.47030822448769e-05	MMP10_F9
1253	cg26967211	-1.74725794464582e-06	MMP10_F9
1254	cg26968501	-2.6533140412412e-05	MMP10_F9
1255	cg27153798	-1.46037469154319e-05	MMP10_F9
1256	cg27189967	-9.74805277562845e-06	MMP10_F9
1257	cg27235557	-2.21978307715503e-07	MMP10_F9
1258	cg27268405	-3.21455207385036e-05	MMP10_F9
1259	cg27274135	-1.08676068746939e-05	MMP10_F9
1260	cg27389529	-1.61783514196769e-05	MMP10_F9
1261	cg27471304	-1.19247842675019e-05	MMP10_F9
1262	cg27474516	-1.75323019738829e-05	MMP10_F9
1263	cg27480347	-2.60792310805554e-05	MMP10_F9
1264	cg27504079	-2.27264910223382e-05	MMP10_F9
1265	cg27548655	2.18727193481022e-05	MMP10_F9
1266	cg27581839	5.49006624850736e-06	MMP10_F9
1267	cg27592862	-1.2712228732346e-05	MMP10_F9
1268	ch.X.576904F	2.11423080680044e-05	MMP10_F9
1269	ch.X.87996964R	7.15550225400456e-06	MMP10_F9
1270	ch.X.88195016R	2.67136435222215e-06	MMP10_F9
1271	ch.X.92554290F	3.38662893565777e-06	MMP10_F9
1272	cg00000165	2.72648200199132e-06	MMP10_F9
1273	cg00000363	7.0859952066813e-06	MMP10_F9
1274	cg00000957	-2.78103180554083e-06	MMP10_F9
1275	cg00001349	1.51285875747655e-05	MMP10_F9
1276	cg00001364	3.56698111461257e-06	MMP10_F9
1277	cg00001446	3.82038694679005e-06	MMP10_F9
1278	cg00001534	-3.24163158169949e-06	MMP10_F9
1279	cg00001583	5.79404112677698e-06	MMP10_F9
1280	cg00001593	-1.05961499949906e-05	MMP10_F9
1281	cg00002028	3.60647780865324e-06	MMP10_F9
1282	cg00002593	-2.18366443870061e-06	MMP10_F9
1283	cg00002646	-1.16015498110001e-05	MMP10_F9
1284	cg00002719	1.48419962574669e-06	MMP10_F9
1285	cg00002808	-9.75066965443047e-07	MMP10_F9
1286	cg00002810	1.60594058006806e-05	MMP10_F9
1287	cg00002837	-1.40958990733247e-05	MMP10_F9
1288	cg00003187	-4.00318637739794e-05	MMP10_F9
1289	cg00003202	7.99235831050683e-07	MMP10_F9
1290	cg00003287	-3.98902574745094e-06	MMP10_F9
1291	cg00003345	-8.11228373100087e-06	MMP10_F9
1292	cg00003513	1.23841899477782e-07	MMP10_F9
1293	cg00003578	-1.91863314766314e-05	MMP10_F9
1294	cg00003858	-2.46961309542173e-07	MMP10_F9
1295	cg00004121	-4.137886893436e-06	MMP10_F9
1296	cg00004209	-1.13028563720738e-05	MMP10_F9
1297	cg00004257	-1.20513190963285e-06	MMP10_F9
1298	cg00004667	-1.99989293795609e-05	MMP10_F9
1299	cg00006198	-2.1509446741319e-05	MMP10_F9
1300	cg00006397	7.77199647405166e-06	MMP10_F9
1301	cg00006626	6.37542889716618e-06	MMP10_F9
1302	cg00007036	5.62802186306289e-06	MMP10_F9
1303	cg00007221	-3.5358999965734e-05	MMP10_F9
1304	cg00007800	6.97223638307131e-06	MMP10_F9
1305	cg00007898	1.14862276647411e-06	MMP10_F9
1306	cg00008004	4.22954357063861e-06	MMP10_F9
1307	cg00008036	1.87186053537732e-06	MMP10_F9
1308	cg00008446	1.14400929440628e-05	MMP10_F9
1309	cg00008647	-1.41016785925167e-05	MMP10_F9
1310	cg00008810	5.27647251462301e-06	MMP10_F9
1311	cg00008823	5.10384093009338e-07	MMP10_F9
1312	cg00008971	-1.03462089693892e-05	MMP10_F9
1313	cg00009167	2.01086291307158e-06	MMP10_F9
1314	cg00009292	3.04023001166682e-07	MMP10_F9
1315	cg00009834	-2.73171208073992e-06	MMP10_F9
1316	cg00009916	1.33937702943372e-06	MMP10_F9
1317	cg00010654	-6.79217806528544e-06	MMP10_F9
1318	cg00010742	-4.59258542251944e-06	MMP10_F9
1319	cg00011203	-5.08807887600493e-06	MMP10_F9
1320	cg00011513	2.17929908363965e-05	MMP10_F9
1321	cg00011717	-5.38959648597047e-06	MMP10_F9
1322	cg00012317	1.23741231852776e-06	MMP10_F9
1323	cg00012362	-1.9130802446843e-05	MMP10_F9
1324	cg00012386	-1.60171668787644e-06	MMP10_F9
1325	cg00013349	-1.43011700451459e-05	MMP10_F9
1326	cg00013369	3.26345572734166e-06	MMP10_F9
1327	cg00013409	-8.26151963974625e-07	MMP10_F9
1328	cg00013899	-9.76982280605292e-06	MMP10_F9
1329	cg00014118	7.14411719300142e-06	MMP10_F9
1330	cg00014168	-1.74114130732657e-05	MMP10_F9
1331	cg00014445	5.79461590859526e-06	MMP10_F9
1332	cg00014900	-1.04529847730587e-05	MMP10_F9
1333	cg00015286	1.65696073330519e-06	MMP10_F9
1334	cg00015930	-2.92819018218919e-07	MMP10_F9
1335	cg00016238	4.22147967991944e-06	MMP10_F9
1336	cg00016593	9.9564339442001e-06	MMP10_F9
1337	cg00016968	-1.47309147228085e-05	MMP10_F9
1338	cg00016996	2.81790264314142e-06	MMP10_F9
1339	cg00017157	-3.93682856153461e-05	MMP10_F9
1340	cg00017221	-2.04105317668077e-06	MMP10_F9
1341	cg00017437	5.83572857481204e-06	MMP10_F9
1342	cg00017546	-1.06554970475722e-05	MMP10_F9
1343	cg00017970	-3.53579527898822e-07	MMP10_F9
1344	cg00018103	-5.78736788158011e-06	MMP10_F9
1345	cg00018184	1.70438526119406e-05	MMP10_F9
1346	cg00018229	5.09401313517232e-06	MMP10_F9
1347	cg00019151	-2.44448585646472e-05	MMP10_F9
1348	cg00019308	-9.21766503534281e-06	MMP10_F9
1349	cg00019458	6.19029324856077e-06	MMP10_F9
1350	cg00019759	9.49423590142652e-06	MMP10_F9
1351	cg00020474	8.86792258464543e-06	MMP10_F9
1352	cg00020720	2.18521649943687e-06	MMP10_F9
1353	cg00021123	-1.05102953473093e-05	MMP10_F9
1354	cg00021550	-9.98979456380343e-06	MMP10_F9
1355	cg00021576	2.7727955461528e-06	MMP10_F9
1356	cg00021933	-1.57194569481683e-05	MMP10_F9
1357	cg00022054	3.11246383656767e-05	MMP10_F9
1358	cg00022642	5.02665803576571e-06	MMP10_F9
1359	cg00022966	3.62692574932187e-06	MMP10_F9
1360	cg00023024	1.84669661406054e-05	MMP10_F9
1361	cg00023154	2.75404674664441e-06	MMP10_F9
1362	cg00023492	2.51648838452039e-06	MMP10_F9
1363	cg00023702	8.43612343996953e-08	MMP10_F9
1364	cg00023726	2.08539277580409e-06	MMP10_F9
1365	cg00024198	-1.39505561289158e-05	MMP10_F9
1366	cg00025211	2.51935931144124e-06	MMP10_F9
1367	cg00025357	2.97737786986615e-06	MMP10_F9
1368	cg00025643	1.79721220611662e-05	MMP10_F9
1369	cg00026222	4.73510631454111e-06	MMP10_F9
1370	cg00026457	-2.18895836501482e-05	MMP10_F9
1371	cg00026546	8.21884653296588e-06	MMP10_F9
1372	cg00026803	-1.6605246218575e-05	MMP10_F9
1373	cg00026909	-4.73729853411409e-06	MMP10_F9
1374	cg00027466	1.04038643166099e-05	MMP10_F9
1375	cg00027570	1.50419899701107e-05	MMP10_F9
1376	cg00027637	2.09776669909857e-05	MMP10_F9
1377	cg00028022	7.63705077013219e-06	MMP10_F9
1378	cg00028184	-9.20518663594361e-06	MMP10_F9
1379	cg00028507	7.63123729880348e-07	MMP10_F9
1380	cg00030047	4.55976256610111e-06	MMP10_F9
1381	cg00030466	-1.03279363188725e-06	MMP10_F9
1382	cg00030476	2.32103278187726e-05	MMP10_F9
1383	cg00030501	-1.01368086411679e-05	MMP10_F9
1384	cg00030604	-1.97407393694147e-05	MMP10_F9
1385	cg00030816	1.45892455118394e-06	MMP10_F9
1386	cg00031063	-5.27459907419427e-06	MMP10_F9
1387	cg00031456	1.0194571684007e-07	MMP10_F9
1388	cg00032643	1.10889800161982e-05	MMP10_F9
1389	cg00032879	-4.68531535717979e-06	MMP10_F9
1390	cg00033102	1.10577379938659e-05	MMP10_F9
1391	cg00033127	5.7942215797439e-07	MMP10_F9
1392	cg00034101	-2.69470219352576e-05	MMP10_F9
1393	cg00034416	-2.32434701235664e-07	MMP10_F9
1394	cg00034433	-1.22482904397471e-06	MMP10_F9
1395	cg00034468	9.49623365476507e-06	MMP10_F9
1396	cg00034556	6.69128262229796e-06	MMP10_F9
1397	cg00035000	1.42591019386553e-05	MMP10_F9
1398	cg00035237	6.3789569667923e-09	MMP10_F9
1399	cg00035249	5.17219302132424e-07	MMP10_F9
1400	cg00035847	-4.0077832834147e-06	MMP10_F9
1401	cg00035969	3.68288866405194e-06	MMP10_F9
1402	cg00036110	1.5297424482459e-06	MMP10_F9
1403	cg00036263	-9.19299559299554e-06	MMP10_F9
1404	cg00036347	3.65037940936987e-05	MMP10_F9
1405	cg00036599	-5.94180492752278e-05	MMP10_F9
1406	cg00037072	2.38488412910953e-06	MMP10_F9
1407	cg00038020	1.59062410403974e-05	MMP10_F9
1408	cg00038131	5.68220321261656e-06	MMP10_F9
1409	cg00038446	9.16160093237927e-06	MMP10_F9
1410	cg00038675	5.50649095963988e-05	MMP10_F9
1411	cg00038877	2.29137130266172e-06	MMP10_F9
1412	cg00039326	-9.10642477613228e-06	MMP10_F9
1413	cg00040013	9.15781946543433e-06	MMP10_F9
1414	cg00040067	2.31003944054929e-05	MMP10_F9
1415	cg00040367	3.02032973905771e-07	MMP10_F9
1416	cg00040380	1.4445898408013e-06	MMP10_F9
1417	cg00040446	-2.43561965095127e-06	MMP10_F9
1418	cg00040588	-4.70320846397811e-06	MMP10_F9
1419	cg00040837	-4.11129359197951e-05	MMP10_F9
1420	cg00040986	1.1619265011418e-05	MMP10_F9
1421	cg00041014	-1.56173697542815e-06	MMP10_F9
1422	cg00041401	4.09815990672613e-07	MMP10_F9
1423	cg00041641	-2.74554994352507e-05	MMP10_F9
1424	cg00041872	1.5786681991062e-06	MMP10_F9
1425	cg00042144	1.74967107166027e-06	MMP10_F9
1426	cg00042254	-7.67214493012763e-06	MMP10_F9
1427	cg00042356	2.49094313555965e-07	MMP10_F9
1428	cg00042657	6.77649024233007e-06	MMP10_F9
1429	cg00043324	-1.25197871894944e-05	MMP10_F9
1430	cg00043510	-1.25513357633369e-06	MMP10_F9
1431	cg00043599	-6.56573836045538e-06	MMP10_F9
1432	cg00043790	-9.07760978688389e-06	MMP10_F9
1433	cg00044354	4.64112978099451e-05	MMP10_F9
1434	cg00044463	2.72638121807602e-06	MMP10_F9
1435	cg00044796	-7.76335574948614e-07	MMP10_F9
1436	cg00045070	-2.96149806268614e-05	MMP10_F9
1437	cg00045114	1.21500045413044e-06	MMP10_F9
1438	cg00045275	-1.16944128746424e-07	MMP10_F9
1439	cg00045607	2.81193785247661e-06	MMP10_F9
1440	cg00045689	-3.62535155312701e-05	MMP10_F9
1441	cg00046018	1.19613560331284e-06	MMP10_F9
1442	cg00046105	1.1127200804342e-05	MMP10_F9
1443	cg00046410	-2.93179228789891e-05	MMP10_F9
1444	cg00046625	-1.74535607048181e-06	MMP10_F9
1445	cg00048381	5.10526736280803e-06	MMP10_F9
1446	cg00049156	-2.42734986075789e-06	MMP10_F9
1447	cg00049253	-5.84766717232121e-06	MMP10_F9
1448	cg00049400	-4.85325959168979e-06	MMP10_F9
1449	cg00049691	6.91824108676594e-07	MMP10_F9
1450	cg00049709	-1.83995160726846e-05	MMP10_F9
1451	cg00049718	1.03301157013441e-07	MMP10_F9
1452	cg00050294	-2.83462142585235e-05	MMP10_F9
1453	cg00052626	1.69983538680922e-06	MMP10_F9
1454	cg00053086	1.36526011646746e-05	MMP10_F9
1455	cg00053536	-2.21475176783424e-05	MMP10_F9
1456	cg00053851	2.27128009055459e-05	MMP10_F9
1457	cg00054243	-1.0280737028054e-05	MMP10_F9
1458	cg00055434	-4.04268928709577e-05	MMP10_F9
1459	cg00055603	-8.2950369378702e-06	MMP10_F9
1460	cg00055811	-2.25868470827683e-05	MMP10_F9
1461	cg00055881	-1.16609341622069e-05	MMP10_F9
1462	cg00056433	-2.04628048798298e-05	MMP10_F9
1463	cg00056754	3.81252044133964e-06	MMP10_F9
1464	cg00057114	-2.88781855775135e-06	MMP10_F9
1465	cg00057676	2.44310456047369e-06	MMP10_F9
1466	cg00057791	7.11738350872781e-06	MMP10_F9
1467	cg00058291	-3.88391754414365e-05	MMP10_F9
1468	cg00058296	-3.11982903529373e-05	MMP10_F9
1469	cg00058299	-4.44766356105511e-06	MMP10_F9
1470	cg00058923	-2.95553682568644e-07	MMP10_F9
1471	cg00059015	-1.8558731968169e-05	MMP10_F9
1472	cg00059034	5.26670554073412e-06	MMP10_F9
1473	cg00059459	3.08012003534754e-06	MMP10_F9
1474	cg00059737	-4.18238784805596e-06	MMP10_F9
1475	cg00060374	-1.64023462673652e-05	MMP10_F9
1476	cg00060606	-5.15791268664011e-07	MMP10_F9
1477	cg00060715	3.71629743910819e-06	MMP10_F9
1478	cg00060956	-8.99249000464228e-06	MMP10_F9
1479	cg00061678	1.25473408173941e-06	MMP10_F9
1480	cg00061769	3.62012789742826e-07	MMP10_F9
1481	cg00062020	-2.2573598681702e-07	MMP10_F9
1482	cg00062072	1.70148386707722e-05	MMP10_F9
1483	cg00062312	3.82362739832729e-06	MMP10_F9
1484	cg00062592	1.59827349988099e-06	MMP10_F9
1485	cg00063077	6.90479102083498e-06	MMP10_F9
1486	cg00063346	3.1700985513321e-05	MMP10_F9
1487	cg00063456	-4.64373666030563e-06	MMP10_F9
1488	cg00063699	-1.65735459629784e-05	MMP10_F9
1489	cg00063748	3.67597084927212e-05	MMP10_F9
1490	cg00063982	8.92402512855655e-06	MMP10_F9
1491	cg00064255	-2.82071821671777e-07	MMP10_F9
1492	cg00064261	-1.64803360235639e-06	MMP10_F9
1493	cg00065048	-6.37308948248491e-05	MMP10_F9
1494	cg00065071	1.51092335135237e-06	MMP10_F9
1495	cg00065215	2.61194746631888e-06	MMP10_F9
1496	cg00065569	4.09875317964915e-06	MMP10_F9
1497	cg00065905	-6.51783012108421e-06	MMP10_F9
1498	cg00065957	1.88723061433614e-06	MMP10_F9
1499	cg00066270	-1.52285201576135e-05	MMP10_F9
1500	cg00066499	-1.42002378020089e-06	MMP10_F9
1501	cg00066554	-5.58714760561785e-06	MMP10_F9
1502	cg00066671	-5.09779188050298e-06	MMP10_F9
1503	cg00066722	-2.40240960310749e-05	MMP10_F9
1504	cg00067058	1.04462774144479e-05	MMP10_F9
1505	cg00067102	-3.71189959335217e-08	MMP10_F9
1506	cg00067196	4.69006232630495e-06	MMP10_F9
1507	cg00067518	-5.34311988757574e-08	MMP10_F9
1508	cg00068153	-2.93733238102057e-05	MMP10_F9
1509	cg00068377	-5.18206553231603e-06	MMP10_F9
1510	cg00068412	1.11448231041921e-05	MMP10_F9
1511	cg00068433	7.60685466390644e-06	MMP10_F9
1512	cg00068503	6.55393558182074e-06	MMP10_F9
1513	cg00069002	-1.06735751256688e-07	MMP10_F9
1514	cg00069014	1.93680035324167e-05	MMP10_F9
1515	cg00069017	1.7379101350515e-06	MMP10_F9
1516	cg00069059	-2.19796601935971e-05	MMP10_F9
1517	cg00069771	-9.65564289982483e-05	MMP10_F9
1518	cg00069860	-1.62330782504924e-06	MMP10_F9
1519	cg00070162	-3.42078705109685e-05	MMP10_F9
1520	cg00071250	6.65154270341588e-05	MMP10_F9
1521	cg00071381	-7.76069822243376e-07	MMP10_F9
1522	cg00072675	1.99179346429244e-05	MMP10_F9
1523	cg00073244	2.36823449933471e-06	MMP10_F9
1524	cg00073384	1.91245676346492e-06	MMP10_F9
1525	cg00073543	-1.79396243138536e-05	MMP10_F9
1526	cg00074184	4.38874400221703e-06	MMP10_F9
1527	cg00074379	3.301431569612e-07	MMP10_F9
1528	cg00075975	2.35081111500637e-05	MMP10_F9
1529	cg00076797	1.81017871614677e-05	MMP10_F9
1530	cg00077457	-2.16929226597355e-06	MMP10_F9
1531	cg00078456	1.77037168005619e-05	MMP10_F9
1532	cg00078968	1.91263039573844e-06	MMP10_F9
1533	cg00081019	-6.75394987716341e-06	MMP10_F9
1534	cg00081141	-7.42044492370627e-07	MMP10_F9
1535	cg00081251	4.1702870862268e-06	MMP10_F9
1536	cg00081729	-1.71095283728514e-06	MMP10_F9
1537	cg00081799	-9.24822589328709e-06	MMP10_F9
1538	cg00082182	2.82260178184682e-06	MMP10_F9
1539	cg00082285	-1.38534053126106e-05	MMP10_F9
1540	cg00082497	-2.34689570016565e-06	MMP10_F9
1541	cg00083262	-4.82484430705571e-06	MMP10_F9
1542	cg00083652	-1.05142933897229e-06	MMP10_F9
1543	cg00084271	7.87673283737783e-05	MMP10_F9
1544	cg00085122	-1.07108379752485e-05	MMP10_F9
1545	cg00085403	-1.81997280620925e-07	MMP10_F9
1546	cg00085493	-6.88218105428246e-06	MMP10_F9
1547	cg00085790	3.80471439143733e-07	MMP10_F9
1548	cg00085830	-6.31481694765445e-06	MMP10_F9
1549	cg00086243	1.51188937003082e-05	MMP10_F9
1550	cg00086266	1.11533014640705e-06	MMP10_F9
1551	cg00087273	-2.32187683259033e-06	MMP10_F9
1552	cg00087420	7.56766681031176e-06	MMP10_F9
1553	cg00087511	4.11434822051172e-06	MMP10_F9
1554	cg00087546	-2.16610567948282e-06	MMP10_F9
1555	cg00087735	-2.7890908748138e-05	MMP10_F9
1556	cg00087884	1.19257635080267e-05	MMP10_F9
1557	cg00088080	-6.7188984286318e-06	MMP10_F9
1558	cg00088183	6.22925618362275e-06	MMP10_F9
1559	cg00088251	1.7963573684418e-05	MMP10_F9
1560	cg00089372	-1.57652903440519e-06	MMP10_F9
1561	cg00089512	6.48185795729683e-06	MMP10_F9
1562	cg00089915	7.16392048199119e-07	MMP10_F9
1563	cg00089945	-2.68358183224903e-05	MMP10_F9
1564	cg00090103	-1.28776917789857e-06	MMP10_F9
1565	cg00090197	-2.24500674475136e-05	MMP10_F9
1566	cg00090648	1.01370488116196e-07	MMP10_F9
1567	cg00090764	6.43087982741887e-06	MMP10_F9
1568	cg00091004	-1.00525244147949e-05	MMP10_F9
1569	cg00091162	7.21921258359537e-07	MMP10_F9
1570	cg00091285	-8.41681318491485e-07	MMP10_F9
1571	cg00091302	-9.82271141387021e-06	MMP10_F9
1572	cg00091552	-4.19999996890658e-06	MMP10_F9
1573	cg00092644	-4.29759069107519e-05	MMP10_F9
1574	cg00092992	4.5009895348189e-05	MMP10_F9
1575	cg00093220	1.67974375337737e-06	MMP10_F9
1576	cg00093436	-1.39058996458854e-06	MMP10_F9
1577	cg00093522	-9.64741113573165e-06	MMP10_F9
1578	cg00093794	4.93486857265824e-06	MMP10_F9
1579	cg00093900	2.29435545942541e-06	MMP10_F9
1580	cg00094006	2.41908760827872e-06	MMP10_F9
1581	cg00094044	4.899289596477e-06	MMP10_F9
1582	cg00094095	-1.08177766479766e-05	MMP10_F9
1583	cg00094269	-4.92543974511858e-06	MMP10_F9
1584	cg00094585	5.82159003676023e-06	MMP10_F9
1585	cg00095214	-6.23417119662185e-06	MMP10_F9
1586	cg00095326	3.22738642810441e-05	MMP10_F9
1587	cg00095526	-5.16091991897108e-06	MMP10_F9
1588	cg00095594	-1.76533502493554e-06	MMP10_F9
1589	cg00095674	2.70908407527372e-06	MMP10_F9
1590	cg00095688	4.15010310590987e-06	MMP10_F9
1591	cg00097038	-1.79826132173273e-05	MMP10_F9
1592	cg00097228	8.79557855876633e-07	MMP10_F9
1593	cg00097452	-1.04134222114381e-05	MMP10_F9
1594	cg00097573	-1.01205045225385e-06	MMP10_F9
1595	cg00097599	2.6119842624779e-06	MMP10_F9
1596	cg00097626	3.5668705795474e-07	MMP10_F9
1597	cg00097790	1.3015730314394e-05	MMP10_F9
1598	cg00097968	-5.64639361190511e-06	MMP10_F9
1599	cg00098336	9.35068148959608e-06	MMP10_F9
1600	cg00098451	-3.26123406620205e-06	MMP10_F9
1601	cg00098693	1.09922322339451e-06	MMP10_F9
1602	cg00099216	5.93458998237645e-07	MMP10_F9
1603	cg00099427	-5.53689700609804e-05	MMP10_F9
1604	cg00099768	4.7480136098289e-06	MMP10_F9
1605	cg00100121	3.38258158647906e-06	MMP10_F9
1606	cg00100762	1.58839795554315e-05	MMP10_F9
1607	cg00101118	1.08282195087326e-05	MMP10_F9
1608	cg00101227	-7.62692064978246e-08	MMP10_F9
1609	cg00101629	8.59167804194624e-06	MMP10_F9
1610	cg00101986	2.52876290999846e-07	MMP10_F9
1611	cg00102093	-7.12250652905121e-06	MMP10_F9
1612	cg00102166	-3.58152845244252e-05	MMP10_F9
1613	cg00102183	1.73586692712528e-06	MMP10_F9
1614	cg00102266	1.40518761030669e-05	MMP10_F9
1615	cg00102714	9.60943922921587e-06	MMP10_F9
1616	cg00102955	-7.0537201201994e-06	MMP10_F9
1617	cg00103132	5.80825959897369e-07	MMP10_F9
1618	cg00103209	-3.06389760975515e-06	MMP10_F9
1619	cg00103329	1.74313233193284e-05	MMP10_F9
1620	cg00103398	2.08227423546352e-05	MMP10_F9
1621	cg00103568	-9.64260582563853e-06	MMP10_F9
1622	cg00103785	1.38865908547189e-05	MMP10_F9
1623	cg00103855	-3.82770382274054e-05	MMP10_F9
1624	cg00103908	1.65487508027643e-05	MMP10_F9
1625	cg00104098	1.28804904521596e-07	MMP10_F9
1626	cg00105102	1.49939743039107e-05	MMP10_F9
1627	cg00105470	7.41667090605132e-07	MMP10_F9
1628	cg00105640	-1.204286214948e-05	MMP10_F9
1629	cg00106073	-1.6565011010374e-06	MMP10_F9
1630	cg00106196	3.94134878235039e-06	MMP10_F9
1631	cg00106446	6.47503134645947e-08	MMP10_F9
1632	cg00107046	1.07208607924705e-06	MMP10_F9
1633	cg00107241	-2.93713612426838e-06	MMP10_F9
1634	cg00107782	2.53443488268356e-07	MMP10_F9
1635	cg00107970	-7.01889421184184e-05	MMP10_F9
1636	cg00108454	3.97615672640529e-06	MMP10_F9
1637	cg00108524	-9.90164647044695e-07	MMP10_F9
1638	cg00108716	1.71526956880195e-06	MMP10_F9
1639	cg00109164	-3.31627763573427e-06	MMP10_F9
1640	cg00109293	1.6710573594397e-05	MMP10_F9
1641	cg00110769	-1.24776441149653e-05	MMP10_F9
1642	cg00111333	3.45200989218639e-06	MMP10_F9
1643	cg00111697	8.90162392978657e-06	MMP10_F9
1644	cg00111948	-6.78319805382927e-06	MMP10_F9
1645	cg00112042	-1.29803536241314e-05	MMP10_F9
1646	cg00112238	-2.05229811091086e-05	MMP10_F9
1647	cg00112251	1.86234403574102e-06	MMP10_F9
1648	cg00112260	-1.8402541764938e-05	MMP10_F9
1649	cg00112588	-1.33555844868469e-05	MMP10_F9
1650	cg00112780	-3.37765912383361e-07	MMP10_F9
1651	cg00112929	2.71125792249884e-05	MMP10_F9
1652	cg00112952	-6.4980237591558e-05	MMP10_F9
1653	cg00113117	1.00303180437316e-05	MMP10_F9
1654	cg00113194	-8.81627439106847e-06	MMP10_F9
1655	cg00113315	1.19399738707887e-06	MMP10_F9
1656	cg00113369	3.6757322000531e-06	MMP10_F9
1657	cg00113712	-8.75481440657671e-06	MMP10_F9
1658	cg00114008	9.0704826529301e-06	MMP10_F9
1659	cg00114029	-6.4981440574953e-07	MMP10_F9
1660	cg00114084	2.78283036172886e-08	MMP10_F9
1661	cg00114710	2.81663679924715e-06	MMP10_F9
1662	cg00114966	6.57822329811703e-06	MMP10_F9
1663	cg00115101	9.78003877319776e-09	MMP10_F9
1664	cg00115313	-5.88097879739963e-07	MMP10_F9
1665	cg00115980	8.61746730721627e-06	MMP10_F9
1666	cg00116092	-6.49036419964667e-07	MMP10_F9
1667	cg00116430	-4.39600985274873e-05	MMP10_F9
1668	cg00116658	-7.37027689744169e-06	MMP10_F9
1669	cg00116686	-1.21103323249281e-05	MMP10_F9
1670	cg00117172	-4.41330336245508e-07	MMP10_F9
1671	cg00117335	-3.9869679945389e-06	MMP10_F9
1672	cg00117825	-2.6212898655974e-05	MMP10_F9
1673	cg00118468	7.29600614543183e-08	MMP10_F9
1674	cg00118507	-2.17594236127777e-06	MMP10_F9
1675	cg00118966	1.13924374380641e-05	MMP10_F9
1676	cg00119186	3.55352440647463e-08	MMP10_F9
1677	cg00119241	2.62194300604476e-09	MMP10_F9
1678	cg00120358	-2.75225932085626e-05	MMP10_F9
1679	cg00120825	9.0520892523062e-06	MMP10_F9
1680	cg00120948	-1.69090761223531e-06	MMP10_F9
1681	cg00121030	7.26373963248083e-06	MMP10_F9
1682	cg00121147	2.90046536352799e-06	MMP10_F9
1683	cg00121374	1.34823939590633e-05	MMP10_F9
1684	cg00121533	3.24263953744195e-06	MMP10_F9
1685	cg00122254	-1.02392486511358e-06	MMP10_F9
1686	cg00122659	1.87705048631128e-05	MMP10_F9
1687	cg00123035	2.5774813638471e-06	MMP10_F9
1688	cg00123090	-4.68774758898463e-05	MMP10_F9
1689	cg00123104	-2.82165648945838e-05	MMP10_F9
1690	cg00123214	7.47742390640914e-06	MMP10_F9
1691	cg00124009	3.44152325707287e-06	MMP10_F9
1692	cg00124011	2.325492254287e-06	MMP10_F9
1693	cg00124774	-4.31639270632795e-09	MMP10_F9
1694	cg00124902	-1.19520668458062e-05	MMP10_F9
1695	cg00124920	-2.4652583652277e-05	MMP10_F9
1696	cg00125159	1.53481261278206e-06	MMP10_F9
1697	cg00125858	-2.14775669199119e-07	MMP10_F9
1698	cg00128766	6.97211880681849e-06	MMP10_F9
1699	cg00128877	6.45218297874131e-06	MMP10_F9
1700	cg00128951	-1.29137606474634e-05	MMP10_F9
1701	cg00129132	-1.06053422420458e-05	MMP10_F9
1702	cg00130693	-6.06761411619374e-05	MMP10_F9
1703	cg00132255	3.06704777193923e-05	MMP10_F9
1704	cg00136477	1.99014932618491e-05	MMP10_F9
1705	cg00137944	7.71296304632855e-06	MMP10_F9
1706	cg00139056	2.39870286117054e-06	MMP10_F9
1707	cg00142815	-1.54520984935033e-05	MMP10_F9
1708	cg00143623	3.27701289032169e-06	MMP10_F9
1709	cg00143998	1.90300137149424e-06	MMP10_F9
1710	cg00145253	1.21199597157401e-05	MMP10_F9
1711	cg00145672	-6.29066638068728e-07	MMP10_F9
1712	cg00145904	-2.18242743432756e-05	MMP10_F9
1713	cg00145911	-1.52965700556848e-05	MMP10_F9
1714	cg00145915	1.34101773979986e-05	MMP10_F9
1715	cg00145969	-5.6660342535288e-06	MMP10_F9
1716	cg00145979	5.87593448125564e-06	MMP10_F9
1717	cg00146437	7.00418830122421e-06	MMP10_F9
1718	cg00146645	-3.18150233384357e-05	MMP10_F9
1719	cg00146669	2.48693384500092e-05	MMP10_F9
1720	cg00147095	3.97144102457056e-06	MMP10_F9
1721	cg00147160	8.37801972465223e-06	MMP10_F9
1722	cg00147307	-1.7914598178463e-06	MMP10_F9
1723	cg00147627	-8.62598884360575e-06	MMP10_F9
1724	cg00147638	2.63430956828627e-05	MMP10_F9
1725	cg00147850	-2.49024902284137e-05	MMP10_F9
1726	cg00147943	8.75811658494564e-06	MMP10_F9
1727	cg00148513	-2.47441071089831e-05	MMP10_F9
1728	cg00148881	3.65987233487907e-06	MMP10_F9
1729	cg00149213	8.45475833408253e-07	MMP10_F9
1730	cg00149492	5.6152103436775e-06	MMP10_F9
1731	cg00149537	5.90864792139725e-07	MMP10_F9
1732	cg00149684	6.63022261158652e-06	MMP10_F9
1733	cg00149805	-9.56374349313365e-06	MMP10_F9
1734	cg00150520	-7.33966764822452e-07	MMP10_F9
1735	cg00150774	-4.54869906991388e-05	MMP10_F9
1736	cg00151048	2.08684461783707e-06	MMP10_F9
1737	cg00151525	2.3748207277525e-07	MMP10_F9
1738	cg00151565	-1.14857579523643e-05	MMP10_F9
1739	cg00151676	-3.4718704217278e-06	MMP10_F9
1740	cg00151709	1.78527816586566e-06	MMP10_F9
1741	cg00151906	-8.64214764843935e-08	MMP10_F9
1742	cg00152008	1.19740597145957e-06	MMP10_F9
1743	cg00152047	-6.41366952381578e-06	MMP10_F9
1744	cg00152117	2.07709176808117e-05	MMP10_F9
1745	cg00152515	1.32714390907782e-06	MMP10_F9
1746	cg00152577	1.4104135759884e-05	MMP10_F9
1747	cg00152644	8.4979508328984e-06	MMP10_F9
1748	cg00152708	1.82037921516112e-05	MMP10_F9
1749	cg00152878	-2.08169503749166e-05	MMP10_F9
1750	cg00153101	1.22917569140634e-05	MMP10_F9
1751	cg00153395	-4.48361011099508e-06	MMP10_F9
1752	cg00153856	3.76591526005108e-07	MMP10_F9
1753	cg00154064	8.83256938314142e-07	MMP10_F9
1754	cg00154554	-3.6326029598099e-05	MMP10_F9
1755	cg00154846	1.18078332895314e-05	MMP10_F9
1756	cg00154920	4.06253127961645e-05	MMP10_F9
1757	cg00154957	1.018820395518e-05	MMP10_F9
1758	cg00154982	6.90323213683236e-07	MMP10_F9
1759	cg00155063	3.26459543779089e-06	MMP10_F9
1760	cg00155314	1.04244251510905e-05	MMP10_F9
1761	cg00155397	-1.91559712491343e-07	MMP10_F9
1762	cg00155429	2.86745707769433e-08	MMP10_F9
1763	cg00155504	1.74027944547198e-06	MMP10_F9
1764	cg00155514	3.03592186710856e-06	MMP10_F9
1765	cg00155732	-5.59274039262054e-05	MMP10_F9
1766	cg00156072	6.40476103126013e-07	MMP10_F9
1767	cg00156403	-2.78439022026843e-05	MMP10_F9
1768	cg00156684	3.34712471864108e-06	MMP10_F9
1769	cg00156991	-1.47218308712814e-07	MMP10_F9
1770	cg00157179	2.80861745066793e-05	MMP10_F9
1771	cg00157638	5.68326163290364e-06	MMP10_F9
1772	cg00157755	1.57138633315026e-06	MMP10_F9
1773	cg00157962	2.43742326581067e-05	MMP10_F9
1774	cg00158227	-1.50095128030602e-05	MMP10_F9
1775	cg00158654	-1.70902796764811e-05	MMP10_F9
1776	cg00159159	-1.4732463570762e-05	MMP10_F9
1777	cg00159212	8.74528551185327e-07	MMP10_F9
1778	cg00160066	-1.38680899274431e-05	MMP10_F9
1779	cg00160262	2.2441021096742e-06	MMP10_F9
1780	cg00160583	5.8756234043113e-06	MMP10_F9
1781	cg00160667	-5.29355290187773e-06	MMP10_F9
1782	cg00160914	-1.40300570817699e-05	MMP10_F9
1783	cg00160981	-9.84420535385276e-06	MMP10_F9
1784	cg00161124	1.52547494359445e-06	MMP10_F9
1785	cg00161770	-2.99062856513124e-05	MMP10_F9
1786	cg00161970	2.77130770942569e-06	MMP10_F9
1787	cg00162064	-5.38000986058282e-06	MMP10_F9
1788	cg00162191	-2.19616119364051e-05	MMP10_F9
1789	cg00162421	4.80118824461188e-06	MMP10_F9
1790	cg00162751	-9.18994152061164e-07	MMP10_F9
1791	cg00163018	-1.4624910733005e-05	MMP10_F9
1792	cg00163089	-8.74920523807675e-06	MMP10_F9
1793	cg00163462	4.11224262081401e-06	MMP10_F9
1794	cg00163481	5.03584008035244e-06	MMP10_F9
1795	cg00163510	-6.08722029627873e-06	MMP10_F9
1796	cg00163541	7.71630023254934e-06	MMP10_F9
1797	cg00163784	8.22847412989749e-07	MMP10_F9
1798	cg00164458	-8.89049723450956e-06	MMP10_F9
1799	cg00164462	-5.2841325468891e-05	MMP10_F9
1800	cg00164546	7.66997506644404e-06	MMP10_F9
1801	cg00164894	4.12275350452457e-06	MMP10_F9
1802	cg00165011	2.89288166147053e-06	MMP10_F9
1803	cg00165078	-1.13522594822252e-05	MMP10_F9
1804	cg00165121	-4.23041126093239e-06	MMP10_F9
1805	cg00165323	-2.34522673379753e-07	MMP10_F9
1806	cg00165535	5.05366325721777e-06	MMP10_F9
1807	cg00165619	1.65532745366751e-06	MMP10_F9
1808	cg00165631	6.53228292402836e-06	MMP10_F9
1809	cg00165862	-5.93252030524595e-06	MMP10_F9
1810	cg00165994	1.01379435176434e-05	MMP10_F9
1811	cg00166706	-5.02894506311331e-08	MMP10_F9
1812	cg00167259	-4.40942536306419e-06	MMP10_F9
1813	cg00167913	4.4851954639861e-06	MMP10_F9
1814	cg00168193	-1.30266713341899e-06	MMP10_F9
1815	cg00168240	2.72495317066151e-07	MMP10_F9
1816	cg00168835	1.3747941228968e-06	MMP10_F9
1817	cg00169111	1.52122912067275e-06	MMP10_F9
1818	cg00169776	-1.77474753610313e-05	MMP10_F9
1819	cg00170536	-9.80382039674642e-07	MMP10_F9
1820	cg00170796	5.43871062918218e-06	MMP10_F9
1821	cg00171084	3.18391783020282e-06	MMP10_F9
1822	cg00171113	-6.36242598987614e-06	MMP10_F9
1823	cg00171203	4.84397143252639e-06	MMP10_F9
1824	cg00171578	2.56072045923275e-07	MMP10_F9
1825	cg00171783	6.91099740723924e-06	MMP10_F9
1826	cg00171942	-3.07809922842139e-07	MMP10_F9
1827	cg00171947	5.98012893342097e-06	MMP10_F9
1828	cg00172227	-4.11872105490727e-06	MMP10_F9
1829	cg00172330	3.76014242272481e-07	MMP10_F9
1830	cg00172408	1.58934582420007e-07	MMP10_F9
1831	cg00172597	-2.47901204813649e-06	MMP10_F9
1832	cg00172603	-3.64026608926363e-06	MMP10_F9
1833	cg00172631	-5.15425913489724e-06	MMP10_F9
1834	cg00172696	-1.8618094176095e-06	MMP10_F9
1835	cg00172812	2.14515667395491e-06	MMP10_F9
1836	cg00172849	-1.07458642717332e-05	MMP10_F9
1837	cg00173005	6.33698884694849e-06	MMP10_F9
1838	cg00173141	-5.00776796145714e-08	MMP10_F9
1839	cg00173170	1.97237503847308e-05	MMP10_F9
1840	cg00173405	1.66890082894489e-08	MMP10_F9
1841	cg00173504	6.48352910004433e-06	MMP10_F9
1842	cg00173776	-5.06153458476291e-05	MMP10_F9
1843	cg00173787	6.00647527404774e-07	MMP10_F9
1844	cg00173804	3.28531285573788e-06	MMP10_F9
1845	cg00174428	-2.95653193333671e-06	MMP10_F9
1846	cg00174654	-4.25300448973228e-05	MMP10_F9
1847	cg00174967	6.11075614651405e-06	MMP10_F9
1848	cg00175150	-3.6759558344099e-06	MMP10_F9
1849	cg00175403	2.1889781359527e-05	MMP10_F9
1850	cg00175702	-2.1705363337237e-05	MMP10_F9
1851	cg00175709	-5.40442079144298e-07	MMP10_F9
1852	cg00176043	-3.34918973269619e-05	MMP10_F9
1853	cg00176111	1.4598755061326e-05	MMP10_F9
1854	cg00176638	-6.0375422908819e-06	MMP10_F9
1855	cg00176657	-1.66123017300138e-05	MMP10_F9
1856	cg00176672	5.82587008919712e-07	MMP10_F9
1857	cg00177127	1.19627568531329e-06	MMP10_F9
1858	cg00177203	2.59252492592283e-07	MMP10_F9
1859	cg00177290	-3.66659709251321e-05	MMP10_F9
1860	cg00177390	8.32257295375153e-07	MMP10_F9
1861	cg00177797	-7.8385441568226e-06	MMP10_F9
1862	cg00178122	4.8235794988617e-06	MMP10_F9
1863	cg00178427	-5.57093040826663e-06	MMP10_F9
1864	cg00178562	-6.9404388104682e-06	MMP10_F9
1865	cg00178661	-1.88533490730589e-05	MMP10_F9
1866	cg00178850	2.07986088888698e-05	MMP10_F9
1867	cg00178877	-1.33928856275544e-05	MMP10_F9
1868	cg00180559	-7.02348426945325e-06	MMP10_F9
1869	cg00181968	7.45230931563162e-07	MMP10_F9
1870	cg00183340	-4.47256096004381e-07	MMP10_F9
1871	cg00183684	1.55026636950793e-05	MMP10_F9
1872	cg00184452	-1.15699146413654e-05	MMP10_F9
1873	cg00184512	4.71525819800721e-06	MMP10_F9
1874	cg00185566	-1.23360977662541e-07	MMP10_F9
1875	cg00187465	1.96352030692189e-06	MMP10_F9
1876	cg00187614	9.4299602934863e-06	MMP10_F9
1877	cg00188746	-5.32855382218343e-07	MMP10_F9
1878	cg00194374	1.14871323916475e-05	MMP10_F9
1879	cg00194886	-4.52354751091466e-05	MMP10_F9
1880	cg00197028	1.07057197192753e-05	MMP10_F9
1881	cg00198436	7.28746086170209e-06	MMP10_F9
1882	cg00203284	1.08568104347027e-06	MMP10_F9
1883	cg00205485	3.76239074468572e-07	MMP10_F9
1884	cg00205605	2.78850097644857e-07	MMP10_F9
1885	cg00207865	-4.71568666123596e-07	MMP10_F9
1886	cg00207921	-3.85304201882581e-05	MMP10_F9
1887	cg00208830	1.23578344318018e-05	MMP10_F9
1888	cg00209951	1.09096738129733e-06	MMP10_F9
1889	cg00211609	7.68609031635642e-06	MMP10_F9
1890	cg00212470	-3.23090049353987e-05	MMP10_F9
1891	cg00212521	-1.81775068569672e-06	MMP10_F9
1892	cg00213004	-3.90213178142845e-06	MMP10_F9
1893	cg00215182	-3.7828095300794e-06	MMP10_F9
1894	cg00217461	5.62007754387383e-06	MMP10_F9
1895	cg00222472	1.52910533808875e-05	MMP10_F9
1896	cg00223046	4.77576755433204e-06	MMP10_F9
1897	cg00223186	-3.01813896582591e-07	MMP10_F9
1898	cg00223950	1.93602641414138e-06	MMP10_F9
1899	cg00224299	5.92855042700765e-06	MMP10_F9
1900	cg00224508	1.1288680189908e-06	MMP10_F9
1901	cg00228689	-2.52221013239657e-06	MMP10_F9
1902	cg00228796	2.71633146319543e-05	MMP10_F9
1903	cg00228891	-2.08753118158546e-05	MMP10_F9
1904	cg00231049	-8.61832234530135e-08	MMP10_F9
1905	cg00231528	1.10898984080001e-06	MMP10_F9
1906	cg00233485	6.57396497337668e-06	MMP10_F9
1907	cg00234017	-4.97803589554203e-06	MMP10_F9
1908	cg00234370	-2.62883958405266e-06	MMP10_F9
1909	cg00242098	-3.18479647361473e-05	MMP10_F9
1910	cg00242147	4.59158865688033e-06	MMP10_F9
1911	cg00242627	2.42099755514896e-06	MMP10_F9
1912	cg00245492	6.66653806793651e-06	MMP10_F9
1913	cg00245778	3.38190565539522e-06	MMP10_F9
1914	cg00245957	-1.9026388662337e-05	MMP10_F9
1915	cg00246451	3.63036098715052e-06	MMP10_F9
1916	cg00247426	1.41208563369838e-05	MMP10_F9
1917	cg00247489	1.37807861328765e-06	MMP10_F9
1918	cg00247803	2.89730429377051e-05	MMP10_F9
1919	cg00248302	2.18679557103531e-06	MMP10_F9
1920	cg00248454	5.98063851675885e-06	MMP10_F9
1921	cg00248795	-1.25279141337311e-06	MMP10_F9
1922	cg00248935	-8.17595856598981e-07	MMP10_F9
1923	cg00249030	-2.13407835025199e-07	MMP10_F9
1924	cg00249522	3.68910419549729e-06	MMP10_F9
1925	cg00249614	-8.88238163524391e-07	MMP10_F9
1926	cg00249974	-9.744248133069e-06	MMP10_F9
1927	cg00250483	-6.52873212444969e-06	MMP10_F9
1928	cg00250761	-1.96175312658317e-06	MMP10_F9
1929	cg00251125	2.25749766035951e-05	MMP10_F9
1930	cg00251250	-8.39611040411917e-08	MMP10_F9
1931	cg00251405	1.82167621394332e-06	MMP10_F9
1932	cg00251536	1.38148045654416e-06	MMP10_F9
1933	cg00251678	3.00999848335974e-05	MMP10_F9
1934	cg00251716	8.91013889787621e-06	MMP10_F9
1935	cg00252149	-1.40660078611573e-07	MMP10_F9
1936	cg00252408	-2.61538293401317e-05	MMP10_F9
1937	cg00252422	-1.80421546080035e-06	MMP10_F9
1938	cg00252442	-5.64136227180548e-06	MMP10_F9
1939	cg00252696	6.61577858839369e-06	MMP10_F9
1940	cg00252701	-2.64648989284131e-07	MMP10_F9
1941	cg00252781	-4.9815104666229e-06	MMP10_F9
1942	cg00252804	9.24874463075987e-06	MMP10_F9
1943	cg00253185	-1.28188117709315e-05	MMP10_F9
1944	cg00253564	-2.3809534802964e-05	MMP10_F9
1945	cg00253735	-1.01974020130722e-05	MMP10_F9
1946	cg00254258	-2.65549045248969e-06	MMP10_F9
1947	cg00254532	7.98819297871752e-07	MMP10_F9
1948	cg00254771	2.1953217036175e-05	MMP10_F9
1949	cg00254956	1.04551612722999e-05	MMP10_F9
1950	cg00255368	7.36984721346101e-06	MMP10_F9
1951	cg00255405	7.33293310969903e-06	MMP10_F9
1952	cg00255699	7.67942199051958e-05	MMP10_F9
1953	cg00255821	-6.81023277752077e-07	MMP10_F9
1954	cg00255837	-2.88936622075581e-06	MMP10_F9
1955	cg00255925	1.18630002729708e-08	MMP10_F9
1956	cg00256046	-2.47803411657341e-05	MMP10_F9
1957	cg00256155	-2.39380219069077e-06	MMP10_F9
1958	cg00256632	9.8480775399647e-07	MMP10_F9
1959	cg00256767	-2.49461494836497e-07	MMP10_F9
1960	cg00256816	6.08271727936426e-07	MMP10_F9
1961	cg00257455	3.88336604268616e-06	MMP10_F9
1962	cg00257473	-7.48344060513613e-06	MMP10_F9
1963	cg00257659	-6.78094303627753e-06	MMP10_F9
1964	cg00257786	-6.14904904508559e-08	MMP10_F9
1965	cg00257920	-5.55587684976213e-05	MMP10_F9
1966	cg00258316	-1.08166635866382e-05	MMP10_F9
1967	cg00258499	-1.05593667525209e-05	MMP10_F9
1968	cg00259249	6.24794942405038e-06	MMP10_F9
1969	cg00259279	1.52579854511023e-05	MMP10_F9
1970	cg00259367	-6.76733423863845e-06	MMP10_F9
1971	cg00259886	2.78683592801915e-06	MMP10_F9
1972	cg00261162	1.51006077926422e-06	MMP10_F9
1973	cg00261668	1.69429370251862e-06	MMP10_F9
1974	cg00261690	-6.32063133133192e-05	MMP10_F9
1975	cg00262415	-5.69935649340611e-07	MMP10_F9
1976	cg00262621	5.30659617034242e-06	MMP10_F9
1977	cg00265415	2.80107026907824e-06	MMP10_F9
1978	cg00265863	7.59662364386995e-07	MMP10_F9
1979	cg00267713	1.54228155565209e-06	MMP10_F9
1980	cg00269115	7.70649350090063e-07	MMP10_F9
1981	cg00270521	1.36270875814579e-05	MMP10_F9
1982	cg00272446	5.91884852024785e-06	MMP10_F9
1983	cg00279406	3.79895514820025e-06	MMP10_F9
1984	cg00279700	-1.95273352571344e-05	MMP10_F9
1985	cg00279790	-3.40395898273702e-06	MMP10_F9
1986	cg00280609	-1.74960811111331e-05	MMP10_F9
1987	cg00282347	9.24994187058585e-06	MMP10_F9
1988	cg00286621	3.23314739273921e-06	MMP10_F9
1989	cg00287370	-4.23442195341727e-08	MMP10_F9
1990	cg00290506	4.98683560521285e-07	MMP10_F9
1991	cg00290994	4.0437244654136e-07	MMP10_F9
1992	cg00291366	5.66543942146863e-06	MMP10_F9
1993	cg00291837	-1.57708118002349e-05	MMP10_F9
1994	cg00292107	5.34267908936729e-06	MMP10_F9
1995	cg00292312	3.4161329242583e-05	MMP10_F9
1996	cg00292636	4.40587149003186e-06	MMP10_F9
1997	cg00292669	-2.01344202050507e-07	MMP10_F9
1998	cg00293644	2.57286319186658e-05	MMP10_F9
1999	cg00294096	6.96984165832189e-07	MMP10_F9
[truncated: 470,865 more rows]
