# Supplementary material for: DNA methylation models of protein abundance across the lifecourse
Source: Clin Epigenetics. 2024 Dec 21;16:189. doi: 10.1186/s13148-024-01802-y (PMC11663311; doi:10.1186/s13148-024-01802-y)
Supplement: Supplementary file 4 — Additional file 4 [file 13148_2024_1802_MOESM4_ESM.csv]

	Variable	Coefficient	Protein
1	(Intercept)	4.70233948617059	IL8_FOM1
2	cg12682323	-1.07060099320388e-05	IL8_FOM1
3	cg19539986	-1.51464353055421e-05	IL8_FOM1
4	cg08103988	0.000162084440933518	IL8_FOM1
5	cg21358336	2.02757931851085e-05	IL8_FOM1
6	(Intercept)	10.8345017889017	VEGFA_FOM1
7	cg11956442	-1.46442415899871e-05	VEGFA_FOM1
8	cg04450797	4.21626091120412e-05	VEGFA_FOM1
9	cg27467876	5.47537981944817e-06	VEGFA_FOM1
10	(Intercept)	10.3357660741213	CD8A_FOM1
11	cg09382842	-0.0027712117509714	CD8A_FOM1
12	cg11574174	-0.0442059115689367	CD8A_FOM1
13	cg04450797	0.00385688582558634	CD8A_FOM1
14	(Intercept)	3.15831625566345	MCP3_FOM1
15	cg27230769	5.28936803033977e-06	MCP3_FOM1
16	cg08570077	-8.82829822075921e-05	MCP3_FOM1
17	(Intercept)	1.72460805564105	GDNF_FOM1
18	cg06961873	0.0162372976166627	GDNF_FOM1
19	cg12434901	-0.00429643685987638	GDNF_FOM1
20	(Intercept)	3.08197816490621	CDCP1_FOM1
21	cg21134859	-0.00601187197618792	CDCP1_FOM1
22	cg02113055	-0.000364498263671176	CDCP1_FOM1
23	cg18828306	-0.000601731365790915	CDCP1_FOM1
24	cg14112997	-0.00170468734077914	CDCP1_FOM1
25	(Intercept)	6.71829226550683	CD244_FOM1
26	cg12479705	-8.80794066564241e-06	CD244_FOM1
27	cg01156747	0.00012753159115714	CD244_FOM1
28	(Intercept)	2.0790211258324	IL7_FOM1
29	cg22710716	-0.00142621650059619	IL7_FOM1
30	cg13653328	3.96719265159762e-05	IL7_FOM1
31	cg08049519	0.00418391035624944	IL7_FOM1
32	(Intercept)	10.3490619700291	OPG_FOM1
33	cg11956442	-6.88209239779953e-05	OPG_FOM1
34	cg08657228	-1.05536575096349e-05	OPG_FOM1
35	(Intercept)	7.7129009860452	LAPTGFbeta1_FOM1
36	cg12479705	-0.00500123900463228	LAPTGFbeta1_FOM1
37	cg19539986	-0.00153261408963449	LAPTGFbeta1_FOM1
38	(Intercept)	10.7266700662106	uPA_FOM1
39	cg18285337	-6.20940388031072e-07	uPA_FOM1
40	cg05509228	3.43517281321491e-06	uPA_FOM1
41	cg18828306	-2.62368628726038e-05	uPA_FOM1
42	(Intercept)	3.67068751487552	IL6_FOM1
43	cg10985055	0.000605391956698669	IL6_FOM1
44	cg02113055	-0.000128731545879306	IL6_FOM1
45	(Intercept)	3.58433544748209	IL17C_FOM1
46	cg14856563	-0.00165597618138672	IL17C_FOM1
47	cg08238375	0.000134605062680494	IL17C_FOM1
48	cg27230769	0.0107627375029451	IL17C_FOM1
49	(Intercept)	12.4850601174541	MCP1_FOM1
50	cg26908356	-0.000111452322953358	MCP1_FOM1
51	cg18828306	-0.000237154214220588	MCP1_FOM1
52	cg07128503	-0.0028407837914447	MCP1_FOM1
53	(Intercept)	3.17113659001674	IL17A_FOM1
54	cg25099095	-0.000528000981033441	IL17A_FOM1
55	cg16464924	0.000196450166622512	IL17A_FOM1
56	cg23936477	8.42477529431934e-05	IL17A_FOM1
57	(Intercept)	11.2526614819026	CXCL11_FOM1
58	cg08506672	-0.00836169168141167	CXCL11_FOM1
59	cg09998151	0.0279733136462095	CXCL11_FOM1
60	(Intercept)	3.48368680523216	AXIN1_FOM1
61	cg09829645	0.000551238353492426	AXIN1_FOM1
62	cg26077133	-0.000106905296142998	AXIN1_FOM1
63	(Intercept)	7.98839981331569	TRAIL_FOM1
64	cg19539986	-5.98832421511754e-06	TRAIL_FOM1
65	cg21130926	5.04685147488123e-05	TRAIL_FOM1
66	(Intercept)	1.71514859256578	IL20RA_FOM1
67	cg21272897	-6.89490927556597e-05	IL20RA_FOM1
68	cg11420142	2.27520325110736e-05	IL20RA_FOM1
69	cg19218082	1.17057979459856e-05	IL20RA_FOM1
70	(Intercept)	8.49937724752852	CXCL9_FOM1
71	cg04964672	0.00260278062295013	CXCL9_FOM1
72	cg09197443	0.00657190817213523	CXCL9_FOM1
73	cg22509014	-0.00138799973185526	CXCL9_FOM1
74	cg00072288	0.00537520706760334	CXCL9_FOM1
75	cg00115511	0.00267336540171974	CXCL9_FOM1
76	cg00337921	0.00197514482587764	CXCL9_FOM1
77	cg00358459	-0.00247653899083608	CXCL9_FOM1
78	cg00387940	-0.00176492381988878	CXCL9_FOM1
79	cg00406460	0.00492432815401164	CXCL9_FOM1
80	cg00408231	-0.000962555408029912	CXCL9_FOM1
81	cg00412010	0.00104286991032289	CXCL9_FOM1
82	cg00481999	-0.000717093364303564	CXCL9_FOM1
83	cg00603890	-0.00150634550948863	CXCL9_FOM1
84	cg00641092	0.00194375487748213	CXCL9_FOM1
85	cg00648125	0.0023307591715721	CXCL9_FOM1
86	cg00673685	-0.00496563929932252	CXCL9_FOM1
87	cg00679726	-0.000686273156701037	CXCL9_FOM1
88	cg00718858	0.00253500727119451	CXCL9_FOM1
89	cg00735883	-0.00237642399332212	CXCL9_FOM1
90	cg00762681	-0.00128223343775568	CXCL9_FOM1
91	cg00902308	-0.000993336837131963	CXCL9_FOM1
92	cg00968771	-0.000539821003581725	CXCL9_FOM1
93	cg01003813	-0.00285549529867758	CXCL9_FOM1
94	cg01052065	0.00436584383125384	CXCL9_FOM1
95	cg01083397	-0.000450997449590405	CXCL9_FOM1
96	cg01114504	-0.00217856890247337	CXCL9_FOM1
97	cg01140782	-0.000371760720576436	CXCL9_FOM1
98	cg01150083	0.0057453939698416	CXCL9_FOM1
99	cg01151305	0.00358892875994436	CXCL9_FOM1
100	cg01173508	-0.00010347001728203	CXCL9_FOM1
101	cg01191902	-0.000656567210077415	CXCL9_FOM1
102	cg01207755	0.00330294543555964	CXCL9_FOM1
103	cg01222180	-0.00108073959964056	CXCL9_FOM1
104	cg01293417	-0.00473855018966924	CXCL9_FOM1
105	cg01306265	0.000388575688839047	CXCL9_FOM1
106	cg01353788	-0.000365494241225481	CXCL9_FOM1
107	cg01354447	-0.00208001885942059	CXCL9_FOM1
108	cg01366378	0.00105345581827357	CXCL9_FOM1
109	cg01374885	0.000726402628965351	CXCL9_FOM1
110	cg01375263	-0.00154345830639617	CXCL9_FOM1
111	cg01413240	-0.00232414568876959	CXCL9_FOM1
112	cg01426251	-0.00174270778517715	CXCL9_FOM1
113	cg01430241	0.00102947363003441	CXCL9_FOM1
114	cg01522249	-0.00414590767715497	CXCL9_FOM1
115	cg01560885	-0.00155685382502691	CXCL9_FOM1
116	cg01581349	7.20792665966574e-05	CXCL9_FOM1
117	cg01592490	-0.00436078486917777	CXCL9_FOM1
118	cg01668271	-0.000454691039749698	CXCL9_FOM1
119	cg01698523	-0.00231290996141626	CXCL9_FOM1
120	cg01730928	-0.000292329961146392	CXCL9_FOM1
121	cg01740135	0.0191606163879188	CXCL9_FOM1
122	cg01742164	0.00108195469582319	CXCL9_FOM1
123	cg01755617	0.00272501464490896	CXCL9_FOM1
124	cg01765758	4.95741049434471e-05	CXCL9_FOM1
125	cg01776229	0.00278011923491194	CXCL9_FOM1
126	cg01786460	-8.17689489436983e-05	CXCL9_FOM1
127	cg01915804	-0.00104437698289064	CXCL9_FOM1
128	cg01932223	-0.00303293287878055	CXCL9_FOM1
129	cg02048654	0.0055901477038069	CXCL9_FOM1
130	cg02055404	-0.000825723964511964	CXCL9_FOM1
131	cg02120046	0.00173706836729302	CXCL9_FOM1
132	cg02129889	-0.00375479050267029	CXCL9_FOM1
133	cg02161824	-0.000203529052218732	CXCL9_FOM1
134	cg02185190	0.00144201061892734	CXCL9_FOM1
135	cg02393514	0.000457854414835758	CXCL9_FOM1
136	cg02413104	-0.00017259806026235	CXCL9_FOM1
137	cg02540826	0.000381025462884508	CXCL9_FOM1
138	cg02587153	0.000535888756374218	CXCL9_FOM1
139	cg02600772	0.00248751742110137	CXCL9_FOM1
140	cg02678356	0.0015247413011298	CXCL9_FOM1
141	cg02702444	-0.0264819369052745	CXCL9_FOM1
142	cg02880544	-0.000619592712107982	CXCL9_FOM1
143	cg02929371	0.000552707641911042	CXCL9_FOM1
144	cg02934281	-0.00195379853154264	CXCL9_FOM1
145	cg02949713	-0.00143513550187485	CXCL9_FOM1
146	cg03024957	0.000555008186940173	CXCL9_FOM1
147	cg03040210	-0.00307202830917714	CXCL9_FOM1
148	cg03172171	0.0041671869375559	CXCL9_FOM1
149	cg03191083	-0.00221114211463794	CXCL9_FOM1
150	cg03191359	-0.000326466389631748	CXCL9_FOM1
151	cg03201658	-0.0021216868352783	CXCL9_FOM1
152	cg03212133	-0.0068960436345302	CXCL9_FOM1
153	cg03213502	-0.000833792872868987	CXCL9_FOM1
154	cg03375088	-0.00171350945265108	CXCL9_FOM1
155	cg03445679	0.000140792989416722	CXCL9_FOM1
156	cg03484234	-0.00123468612195759	CXCL9_FOM1
157	cg03605858	-0.00237116032891741	CXCL9_FOM1
158	cg03663024	-0.00105957655517609	CXCL9_FOM1
159	cg03665912	3.33114561929243e-05	CXCL9_FOM1
160	cg03688409	-0.00110887098639258	CXCL9_FOM1
161	cg03706022	0.00237841580874087	CXCL9_FOM1
162	cg03718079	0.00473797714826849	CXCL9_FOM1
163	cg03738247	-0.00108640639454118	CXCL9_FOM1
164	cg03746520	-0.000415113361273865	CXCL9_FOM1
165	cg03885028	-0.00455967867684414	CXCL9_FOM1
166	cg03971283	0.000277569022836006	CXCL9_FOM1
167	cg04039555	6.46861438867726e-05	CXCL9_FOM1
168	cg04072009	-0.00110960195305484	CXCL9_FOM1
169	cg04075827	-0.000634278671072781	CXCL9_FOM1
170	cg04093132	-0.002893011776974	CXCL9_FOM1
171	cg04109661	0.000823553754806823	CXCL9_FOM1
172	cg04143870	-0.00436921358383488	CXCL9_FOM1
173	cg04177426	0.000289672293229897	CXCL9_FOM1
174	cg04183498	-1.61496976730118e-05	CXCL9_FOM1
175	cg04189723	-0.00013672956687934	CXCL9_FOM1
176	cg04211807	-0.000434040154452887	CXCL9_FOM1
177	cg04402371	-0.000150324493683638	CXCL9_FOM1
178	cg04490290	-0.000239424708585137	CXCL9_FOM1
179	cg04574723	-0.002908087273834	CXCL9_FOM1
180	cg04581892	-0.000763988936134329	CXCL9_FOM1
181	cg04653083	-0.00503570543796542	CXCL9_FOM1
182	cg04665139	0.00380298793193073	CXCL9_FOM1
183	cg04675306	8.32970675483672e-05	CXCL9_FOM1
184	cg04774951	1.83126054528438e-05	CXCL9_FOM1
185	cg04790148	0.00165227377386643	CXCL9_FOM1
186	cg04793532	0.00175538947743978	CXCL9_FOM1
187	cg04926827	0.00190437545391341	CXCL9_FOM1
188	cg05032353	-0.00573805825055874	CXCL9_FOM1
189	cg05032903	0.00011359952877021	CXCL9_FOM1
190	cg05045738	4.53978147302619e-05	CXCL9_FOM1
191	cg05047411	-0.00077536843031433	CXCL9_FOM1
192	cg05052243	-0.00219521114792646	CXCL9_FOM1
193	cg05071823	0.000433046219372084	CXCL9_FOM1
194	cg05078775	-0.00607105885180889	CXCL9_FOM1
195	cg05096434	0.00394083754642831	CXCL9_FOM1
196	cg05114100	0.00104457604029068	CXCL9_FOM1
197	cg05131629	-0.00134076753666113	CXCL9_FOM1
198	cg05135729	-0.00436519877050675	CXCL9_FOM1
199	cg05135828	-0.00381791298633042	CXCL9_FOM1
200	cg05264033	-0.000339672807328805	CXCL9_FOM1
201	cg05279113	0.000504539326039434	CXCL9_FOM1
202	cg05288642	-0.00391673132671549	CXCL9_FOM1
203	cg05288927	-0.00382024204923756	CXCL9_FOM1
204	cg05313921	0.00145702051927687	CXCL9_FOM1
205	cg05407550	-0.000315416870899476	CXCL9_FOM1
206	cg05423956	0.000723736593822683	CXCL9_FOM1
207	cg05425577	-0.00281002777641835	CXCL9_FOM1
208	cg05452887	0.0018920894628273	CXCL9_FOM1
209	cg05483199	-0.000794133687421547	CXCL9_FOM1
210	cg05529533	-0.00143148678417699	CXCL9_FOM1
211	cg05548952	-0.00132071001306489	CXCL9_FOM1
212	cg05555050	-0.00114556601078555	CXCL9_FOM1
213	cg05570609	0.00067852194998369	CXCL9_FOM1
214	cg05600581	-0.00241522301928313	CXCL9_FOM1
215	cg05690949	-0.00642219439664793	CXCL9_FOM1
216	cg05782751	-0.00135616831371437	CXCL9_FOM1
217	cg05804339	0.00160535928703859	CXCL9_FOM1
218	cg05903800	7.26349248540716e-05	CXCL9_FOM1
219	cg05932828	-0.0039712619784269	CXCL9_FOM1
220	cg06008640	0.00258734980015189	CXCL9_FOM1
221	cg06051662	-0.00122266711236512	CXCL9_FOM1
222	cg06055478	-0.00187358242758273	CXCL9_FOM1
223	cg06116594	0.000453712680496162	CXCL9_FOM1
224	cg06187102	-0.00155867356882488	CXCL9_FOM1
225	cg06238055	0.00251484699579605	CXCL9_FOM1
226	cg06302218	-0.000217894149607924	CXCL9_FOM1
227	cg06307153	-0.00149861887622335	CXCL9_FOM1
228	cg06313930	-0.00122984686455196	CXCL9_FOM1
229	cg06318809	-0.000645324654473484	CXCL9_FOM1
230	cg06341336	-0.000337516313243466	CXCL9_FOM1
231	cg06442844	0.00172360173831825	CXCL9_FOM1
232	cg06457249	0.000194974067734602	CXCL9_FOM1
233	cg06630839	0.00300205466282617	CXCL9_FOM1
234	cg06647694	-0.0013125408125571	CXCL9_FOM1
235	cg06656651	-0.000529560693607212	CXCL9_FOM1
236	cg06657741	0.00116547499332992	CXCL9_FOM1
237	cg06782349	0.000524141419437968	CXCL9_FOM1
238	cg06783548	0.00141476443634283	CXCL9_FOM1
239	cg06833902	0.00133485498604782	CXCL9_FOM1
240	cg06852103	-0.000935628540138681	CXCL9_FOM1
241	cg06871279	-0.00103788613762601	CXCL9_FOM1
242	cg06892157	0.00238962839957817	CXCL9_FOM1
243	cg06959635	-0.000893544394175548	CXCL9_FOM1
244	cg07005924	-0.00133765392705462	CXCL9_FOM1
245	cg07069660	-0.00178738433155964	CXCL9_FOM1
246	cg07115537	-0.00024976687237695	CXCL9_FOM1
247	cg07210774	0.00290120763563233	CXCL9_FOM1
248	cg07349006	-0.000409610624684184	CXCL9_FOM1
249	cg07439872	0.000871598680116444	CXCL9_FOM1
250	cg07464489	0.00160961314960955	CXCL9_FOM1
251	cg07525100	-0.00117848606824793	CXCL9_FOM1
252	cg07674139	0.000306158206008201	CXCL9_FOM1
253	cg07679432	0.00303609372478845	CXCL9_FOM1
254	cg07681512	-0.000284693591489192	CXCL9_FOM1
255	cg07692215	-0.00139736607690347	CXCL9_FOM1
256	cg07768177	0.0034205499910795	CXCL9_FOM1
257	cg07780887	0.001775568781203	CXCL9_FOM1
258	cg07823797	0.00032716563061932	CXCL9_FOM1
259	cg07824128	0.00139372537269678	CXCL9_FOM1
260	cg07874445	0.0013381098524438	CXCL9_FOM1
261	cg07885785	0.00105328958101298	CXCL9_FOM1
262	cg07897414	0.00256380385049944	CXCL9_FOM1
263	cg07910919	0.000309444891933127	CXCL9_FOM1
264	cg07929447	0.00095033610827183	CXCL9_FOM1
265	cg08100265	-0.00285166634535012	CXCL9_FOM1
266	cg08100618	-0.00411769809551873	CXCL9_FOM1
267	cg08168768	-0.00436693569423077	CXCL9_FOM1
268	cg08300622	0.000441379889804835	CXCL9_FOM1
269	cg08395108	-0.00235885661474855	CXCL9_FOM1
270	cg08591489	-0.009774203118078	CXCL9_FOM1
271	cg08711530	-0.000552540286632982	CXCL9_FOM1
272	cg08872581	-0.00197915030351448	CXCL9_FOM1
273	cg08881528	-0.00215724414719349	CXCL9_FOM1
274	cg08963265	-3.08509470824136e-05	CXCL9_FOM1
275	cg08998989	-0.00355336690953842	CXCL9_FOM1
276	cg09058241	-0.0001251507188005	CXCL9_FOM1
277	cg09072865	0.00146956486436049	CXCL9_FOM1
278	cg09076821	-0.000214803462621327	CXCL9_FOM1
279	cg09086179	0.00039982546198233	CXCL9_FOM1
280	cg09119244	-0.00496836606960269	CXCL9_FOM1
281	cg09146129	0.00190408660352572	CXCL9_FOM1
282	cg09146364	-0.002266589052031	CXCL9_FOM1
283	cg09285672	0.000170006419831209	CXCL9_FOM1
284	cg09309899	0.00108132824871661	CXCL9_FOM1
285	cg09455225	-0.000974691585914316	CXCL9_FOM1
286	cg09536390	-0.00366858647678557	CXCL9_FOM1
287	cg09610569	0.000761399572531588	CXCL9_FOM1
288	cg09666011	0.00079016552034496	CXCL9_FOM1
289	cg09687738	0.000119663922738771	CXCL9_FOM1
290	cg09740875	-4.57214814082685e-05	CXCL9_FOM1
291	cg09799350	-0.00561104382033385	CXCL9_FOM1
292	cg09815545	0.000788292447270854	CXCL9_FOM1
293	cg09824104	-0.00012413678994648	CXCL9_FOM1
294	cg09850561	0.00194001279265133	CXCL9_FOM1
295	cg10018458	-0.0037023825465702	CXCL9_FOM1
296	cg10159238	-0.00118462806919154	CXCL9_FOM1
297	cg10237576	0.00110961473176634	CXCL9_FOM1
298	cg10288278	0.000539524620981482	CXCL9_FOM1
299	cg10306780	0.00072039347202983	CXCL9_FOM1
300	cg10347326	-0.000344965226673863	CXCL9_FOM1
301	cg10413105	0.00526335930185609	CXCL9_FOM1
302	cg10436191	0.00106575437210911	CXCL9_FOM1
303	cg10489414	0.00068929059719832	CXCL9_FOM1
304	cg10530128	-0.000143958102851717	CXCL9_FOM1
305	cg10560144	-0.0041866929623936	CXCL9_FOM1
306	cg10573235	0.00115163774010514	CXCL9_FOM1
307	cg10575236	0.00133022881334919	CXCL9_FOM1
308	cg10593416	0.000789808166250077	CXCL9_FOM1
309	cg10710494	-9.85861532645308e-05	CXCL9_FOM1
310	cg10718795	0.000706489734345649	CXCL9_FOM1
311	cg10775576	-0.001453093903814	CXCL9_FOM1
312	cg10871000	0.00075551579411241	CXCL9_FOM1
313	cg10894453	0.00626504998297126	CXCL9_FOM1
314	cg10950297	-0.000824607626193242	CXCL9_FOM1
315	cg10991514	0.00418808307642395	CXCL9_FOM1
316	cg11024449	0.0001725572407187	CXCL9_FOM1
317	cg11036643	-0.000695603735418677	CXCL9_FOM1
318	cg11039211	-0.000255230808759898	CXCL9_FOM1
319	cg11082630	0.00887308367582179	CXCL9_FOM1
320	cg11153610	0.000429257902969247	CXCL9_FOM1
321	cg11190082	0.00251953652452913	CXCL9_FOM1
322	cg11233153	-0.000846668534507372	CXCL9_FOM1
323	cg11290168	-0.00454891136978672	CXCL9_FOM1
324	cg11293764	0.00426496757511554	CXCL9_FOM1
325	cg11327391	-0.00301200625224693	CXCL9_FOM1
326	cg11418237	0.0026809924573503	CXCL9_FOM1
327	cg11450947	0.00456380117021319	CXCL9_FOM1
328	cg11458555	-8.97791940051549e-05	CXCL9_FOM1
329	cg11460496	0.0083497908633007	CXCL9_FOM1
330	cg11475300	-0.000463331706369434	CXCL9_FOM1
331	cg11509903	-0.00449656049132949	CXCL9_FOM1
332	cg11638117	-0.000940103000643439	CXCL9_FOM1
333	cg11645133	-0.000283129887361473	CXCL9_FOM1
334	cg11675245	-0.000944857904131888	CXCL9_FOM1
335	cg11708328	0.00364097995159582	CXCL9_FOM1
336	cg11778030	0.00289009338555802	CXCL9_FOM1
337	cg11825731	0.00298081317754759	CXCL9_FOM1
338	cg11834066	-0.00891476570247937	CXCL9_FOM1
339	cg11863519	-0.00151428350711014	CXCL9_FOM1
340	cg11867195	0.0105000554221785	CXCL9_FOM1
341	cg11917780	-0.000908415410812287	CXCL9_FOM1
342	cg11918562	0.0032665053939189	CXCL9_FOM1
343	cg12025642	-7.84710163029364e-05	CXCL9_FOM1
344	cg12039967	0.000953006959008795	CXCL9_FOM1
345	cg12075996	-0.00490326347980035	CXCL9_FOM1
346	cg12082130	0.00232518538686837	CXCL9_FOM1
347	cg12113703	-0.00188226323226208	CXCL9_FOM1
348	cg12130015	0.00491203906641181	CXCL9_FOM1
349	cg12220696	0.00211143836098647	CXCL9_FOM1
350	cg12292084	2.70366091479319e-05	CXCL9_FOM1
351	cg12377701	-7.14956807107521e-05	CXCL9_FOM1
352	cg12409683	0.00110642942785042	CXCL9_FOM1
353	cg12419462	0.000860444544146102	CXCL9_FOM1
354	cg12537796	0.00135094832371139	CXCL9_FOM1
355	cg12544391	0.00341897383510013	CXCL9_FOM1
356	cg12586718	-0.000719258452690844	CXCL9_FOM1
357	cg12622895	0.00366569479662592	CXCL9_FOM1
358	cg12875241	0.00303909224381904	CXCL9_FOM1
359	cg12888005	-0.000506315364544416	CXCL9_FOM1
360	cg12942133	0.000448397316305112	CXCL9_FOM1
361	cg13024202	3.15244556883228e-05	CXCL9_FOM1
362	cg13149745	-0.00420475651540727	CXCL9_FOM1
363	cg13176197	-0.000113151458546046	CXCL9_FOM1
364	cg13177658	-0.00154559382605743	CXCL9_FOM1
365	cg13192155	0.000803522371555003	CXCL9_FOM1
366	cg13232664	0.001155753727338	CXCL9_FOM1
367	cg13240932	0.00091133089799746	CXCL9_FOM1
368	cg13244998	0.00152872257799729	CXCL9_FOM1
369	cg13391512	0.00140396655895342	CXCL9_FOM1
370	cg13558151	0.00114040967628755	CXCL9_FOM1
371	cg13640071	-0.00203774471329595	CXCL9_FOM1
372	cg13655660	-0.00105345103149821	CXCL9_FOM1
373	cg13666323	0.00521181695697594	CXCL9_FOM1
374	cg13677598	-0.00230718606211791	CXCL9_FOM1
375	cg13716034	-0.000218392859085356	CXCL9_FOM1
376	cg13751216	-0.000251605002087155	CXCL9_FOM1
377	cg13781574	0.00574815654725693	CXCL9_FOM1
378	cg13815872	-0.00123777845637686	CXCL9_FOM1
379	cg13860040	0.000721848665434077	CXCL9_FOM1
380	cg13866977	-0.000573516654303128	CXCL9_FOM1
381	cg13897449	4.44178827712995e-05	CXCL9_FOM1
382	cg13929206	0.00302922438833233	CXCL9_FOM1
383	cg13937627	0.000400253150334542	CXCL9_FOM1
384	cg14020146	-8.5721720731689e-05	CXCL9_FOM1
385	cg14029201	0.00246065607526046	CXCL9_FOM1
386	cg14053556	-0.000141858069922676	CXCL9_FOM1
387	cg14110884	2.37685243112934e-05	CXCL9_FOM1
388	cg14113919	0.00159480981434181	CXCL9_FOM1
389	cg14126185	6.5912458390806e-05	CXCL9_FOM1
390	cg14224753	0.000525897052205857	CXCL9_FOM1
391	cg14232291	5.25165831582333e-05	CXCL9_FOM1
392	cg14232368	-0.00077037342025056	CXCL9_FOM1
393	cg14243895	0.00056454012893743	CXCL9_FOM1
394	cg14253153	-0.00017612672105305	CXCL9_FOM1
395	cg14273219	0.00344462435762827	CXCL9_FOM1
396	cg14315663	0.00437977198846855	CXCL9_FOM1
397	cg14349394	0.001322041222722	CXCL9_FOM1
398	cg14386202	0.000977036883461558	CXCL9_FOM1
399	cg14470409	-0.00369389105983641	CXCL9_FOM1
400	cg14513804	0.000293043383406424	CXCL9_FOM1
401	cg14516385	9.82329000201781e-05	CXCL9_FOM1
402	cg14539730	-0.0027084387548802	CXCL9_FOM1
403	cg14590681	0.00196121018173249	CXCL9_FOM1
404	cg14629010	-0.0021100500051521	CXCL9_FOM1
405	cg14711543	0.00134092178559279	CXCL9_FOM1
406	cg14736373	0.00120764012258444	CXCL9_FOM1
407	cg14749816	-0.000630651420655103	CXCL9_FOM1
408	cg14772836	0.00173602689670264	CXCL9_FOM1
409	cg14804181	0.00122412775070441	CXCL9_FOM1
410	cg14807303	0.000729002596264085	CXCL9_FOM1
411	cg14815778	0.00160547364029115	CXCL9_FOM1
412	cg14828248	0.000439148489080903	CXCL9_FOM1
413	cg14834143	0.00177529838278003	CXCL9_FOM1
414	cg14949922	-0.000715497364640863	CXCL9_FOM1
415	cg14972889	-0.00120126264130787	CXCL9_FOM1
416	cg14986420	0.000697662735979652	CXCL9_FOM1
417	cg15024309	-0.00158132177464564	CXCL9_FOM1
418	cg15050093	-0.00317256143926917	CXCL9_FOM1
419	cg15200096	-0.00389591835053012	CXCL9_FOM1
420	cg15210787	-0.00253096390042614	CXCL9_FOM1
421	cg15211677	-0.00814754178201357	CXCL9_FOM1
422	cg15232885	0.00198969916122585	CXCL9_FOM1
423	cg15233060	-0.00586303609853701	CXCL9_FOM1
424	cg15255859	0.00399343062982655	CXCL9_FOM1
425	cg15308487	0.000271036949111382	CXCL9_FOM1
426	cg15336560	0.00514094657661476	CXCL9_FOM1
427	cg15351067	-0.00135075251317845	CXCL9_FOM1
428	cg15395087	-0.00199463661578069	CXCL9_FOM1
429	cg15529344	-0.000776419836539784	CXCL9_FOM1
430	cg15534364	0.000998659532774337	CXCL9_FOM1
431	cg15627188	0.000605544626174852	CXCL9_FOM1
432	cg15661671	0.000780205319692208	CXCL9_FOM1
433	cg15686826	0.0018528297927372	CXCL9_FOM1
434	cg15755924	-0.00113749887418613	CXCL9_FOM1
435	cg15819935	-0.00087599726219172	CXCL9_FOM1
436	cg15831456	0.00106370307629642	CXCL9_FOM1
437	cg15840039	0.00144024333128039	CXCL9_FOM1
438	cg15847896	0.000183946371647551	CXCL9_FOM1
439	cg15887754	0.00843014091399566	CXCL9_FOM1
440	cg16051475	0.000992903484693312	CXCL9_FOM1
441	cg16088894	0.000298251835838764	CXCL9_FOM1
442	cg16199038	-0.000631774634954486	CXCL9_FOM1
443	cg16200513	0.00151638472633844	CXCL9_FOM1
444	cg16248169	0.00161419704832783	CXCL9_FOM1
445	cg16270385	0.00211514323818782	CXCL9_FOM1
446	cg16318983	0.000876549927057109	CXCL9_FOM1
447	cg16371598	0.00153797098510879	CXCL9_FOM1
448	cg16414561	5.81013895954172e-05	CXCL9_FOM1
449	cg16431713	0.00444972723520707	CXCL9_FOM1
450	cg16522370	-0.00355154155865985	CXCL9_FOM1
451	cg16611264	0.000502193998568301	CXCL9_FOM1
452	cg16642894	0.00121257289853592	CXCL9_FOM1
453	cg16680922	0.000101724940931588	CXCL9_FOM1
454	cg16685760	-0.000410513413777811	CXCL9_FOM1
455	cg16697940	0.000581540843711695	CXCL9_FOM1
456	cg16796150	-0.00031724833609802	CXCL9_FOM1
457	cg16803185	-0.000269771247969202	CXCL9_FOM1
458	cg16829640	0.00728950006005862	CXCL9_FOM1
459	cg16841966	-2.25833180726443e-05	CXCL9_FOM1
460	cg16890879	0.000458954890081902	CXCL9_FOM1
461	cg16975981	-0.00119494370315669	CXCL9_FOM1
462	cg17192679	0.000970499088501613	CXCL9_FOM1
463	cg17197278	0.00367112185743282	CXCL9_FOM1
464	cg17203703	0.00228050103036285	CXCL9_FOM1
465	cg17394901	0.000439749442995312	CXCL9_FOM1
466	cg17398312	-0.00421291485403057	CXCL9_FOM1
467	cg17398485	-0.000626797149576686	CXCL9_FOM1
468	cg17560693	-0.000787491345103264	CXCL9_FOM1
469	cg17588373	0.00150921097715804	CXCL9_FOM1
470	cg17602500	-0.0044712606476587	CXCL9_FOM1
471	cg17726418	-0.000415233346898302	CXCL9_FOM1
472	cg17740541	-0.00186409173827687	CXCL9_FOM1
473	cg17868751	0.00108118940624058	CXCL9_FOM1
474	cg17878135	-0.00285605141256253	CXCL9_FOM1
475	cg17878899	-0.00997736316096757	CXCL9_FOM1
476	cg18096738	0.000668764008163435	CXCL9_FOM1
477	cg18105344	-0.0037927894795211	CXCL9_FOM1
478	cg18118743	-0.00278848066419883	CXCL9_FOM1
479	cg18123612	-0.00440845738778524	CXCL9_FOM1
480	cg18153989	-0.00235294071156415	CXCL9_FOM1
481	cg18389023	-0.00045292773924094	CXCL9_FOM1
482	cg18731813	0.00111061584142082	CXCL9_FOM1
483	cg18757172	0.000598820962132445	CXCL9_FOM1
484	cg18817485	0.00209285164433699	CXCL9_FOM1
485	cg18818432	-0.00123760978024891	CXCL9_FOM1
486	cg18974084	-0.000386957183630922	CXCL9_FOM1
487	cg18976803	-0.000948205987366274	CXCL9_FOM1
488	cg19023309	8.56541540199322e-05	CXCL9_FOM1
489	cg19041137	0.000692553927443736	CXCL9_FOM1
490	cg19267533	0.000420552617951807	CXCL9_FOM1
491	cg19441529	0.000240700336815269	CXCL9_FOM1
492	cg19500599	0.00246379791517419	CXCL9_FOM1
493	cg19502843	-0.00272291094631389	CXCL9_FOM1
494	cg19635884	0.00115713510738712	CXCL9_FOM1
495	cg19637159	0.00431592026686734	CXCL9_FOM1
496	cg19639792	-0.00113685584409582	CXCL9_FOM1
497	cg19718903	0.00346673819410132	CXCL9_FOM1
498	cg19748438	0.000189862551478122	CXCL9_FOM1
499	cg19794163	0.00239696736821157	CXCL9_FOM1
500	cg19836906	0.00236091129933816	CXCL9_FOM1
501	cg19846758	0.00119024652318379	CXCL9_FOM1
502	cg19860695	-0.00574155262822411	CXCL9_FOM1
503	cg19878017	-0.000968385625647869	CXCL9_FOM1
504	cg19885926	0.000684182284523106	CXCL9_FOM1
505	cg20064153	0.000509111700007126	CXCL9_FOM1
506	cg20081453	0.000496441141037048	CXCL9_FOM1
507	cg20154346	-0.000894445003735487	CXCL9_FOM1
508	cg20208052	-0.00156270129300424	CXCL9_FOM1
509	cg20262712	-0.00549796792249387	CXCL9_FOM1
510	cg20281601	0.00492646500811422	CXCL9_FOM1
511	cg20477705	-0.0132936479606961	CXCL9_FOM1
512	cg20492222	-0.00133117481728767	CXCL9_FOM1
513	cg20508345	-0.00168652892976978	CXCL9_FOM1
514	cg20509119	0.000714499864612846	CXCL9_FOM1
515	cg20569128	0.0036242625152142	CXCL9_FOM1
516	cg20664065	-0.00396325289926994	CXCL9_FOM1
517	cg20686207	-4.54409004648696e-05	CXCL9_FOM1
518	cg20781383	0.00187137774642412	CXCL9_FOM1
519	cg20931907	0.00407622622361274	CXCL9_FOM1
520	cg20950932	-0.00091117246199208	CXCL9_FOM1
521	cg20958732	0.00075311949489449	CXCL9_FOM1
522	cg21021766	-0.00246864485351875	CXCL9_FOM1
523	cg21109542	0.00142966965156067	CXCL9_FOM1
524	cg21111568	0.00510740902227307	CXCL9_FOM1
525	cg21142075	0.000128490089929383	CXCL9_FOM1
526	cg21154599	0.0005483235172827	CXCL9_FOM1
527	cg21156383	-0.00348012490795952	CXCL9_FOM1
528	cg21159768	-0.000401092227327712	CXCL9_FOM1
529	cg21180513	0.000779050166718096	CXCL9_FOM1
530	cg21206555	-0.000747932446646259	CXCL9_FOM1
531	cg21306973	0.00209475043999946	CXCL9_FOM1
532	cg21337832	-0.000391009343976873	CXCL9_FOM1
533	cg21380015	0.00597293248867097	CXCL9_FOM1
534	cg21398507	-0.00134214563855612	CXCL9_FOM1
535	cg21544051	0.00101460608356003	CXCL9_FOM1
536	cg21747330	-0.00157004094196424	CXCL9_FOM1
537	cg21799736	-0.000857117835160963	CXCL9_FOM1
538	cg21892973	-0.00588590156176436	CXCL9_FOM1
539	cg21939789	0.00992701777777989	CXCL9_FOM1
540	cg21940586	0.00300436374491881	CXCL9_FOM1
541	cg21999614	0.00409970411646772	CXCL9_FOM1
542	cg22010317	-0.00122031210758832	CXCL9_FOM1
543	cg22010791	0.000509737996993186	CXCL9_FOM1
544	cg22090245	-0.000656300084836847	CXCL9_FOM1
545	cg22170936	-0.00237015013582754	CXCL9_FOM1
546	cg22207322	-0.000859784662862311	CXCL9_FOM1
547	cg22647743	-0.00132092113406168	CXCL9_FOM1
548	cg22660483	-0.000158574985809128	CXCL9_FOM1
549	cg22731373	-0.00285025679114171	CXCL9_FOM1
550	cg22759686	-0.00200794245504008	CXCL9_FOM1
551	cg22762309	-0.00283674539452371	CXCL9_FOM1
552	cg22776771	0.00019860367054336	CXCL9_FOM1
553	cg22799132	-0.00252642446915999	CXCL9_FOM1
554	cg22817647	0.0011245855755038	CXCL9_FOM1
555	cg22821597	0.00420714555712359	CXCL9_FOM1
556	cg22829182	-0.000225574446902914	CXCL9_FOM1
557	cg22849541	-0.00262848307855133	CXCL9_FOM1
558	cg22880666	-0.00217526338795608	CXCL9_FOM1
559	cg23090195	0.000254539002777469	CXCL9_FOM1
560	cg23196584	-0.0019879322428165	CXCL9_FOM1
561	cg23376554	0.00436558208135051	CXCL9_FOM1
562	cg23408987	0.00305482012625684	CXCL9_FOM1
563	cg23431897	-0.00134292669527945	CXCL9_FOM1
564	cg23476908	-0.00448913071608897	CXCL9_FOM1
565	cg23549061	-0.00557805530919618	CXCL9_FOM1
566	cg23572455	-0.00201307109995399	CXCL9_FOM1
567	cg23616046	0.00337429062272247	CXCL9_FOM1
568	cg23627980	-0.000700188427165412	CXCL9_FOM1
569	cg23892645	-0.00316241424957715	CXCL9_FOM1
570	cg23959569	0.00141200078314747	CXCL9_FOM1
571	cg23993836	0.00272156594673821	CXCL9_FOM1
572	cg24044654	-0.00155889505408682	CXCL9_FOM1
573	cg24139837	0.00313884986329033	CXCL9_FOM1
574	cg24142775	0.00158202844275926	CXCL9_FOM1
575	cg24263233	-0.00241870066482703	CXCL9_FOM1
576	cg24268343	-0.000123623407637249	CXCL9_FOM1
577	cg24350752	-0.000360268294454517	CXCL9_FOM1
578	cg24392532	0.00179817279173735	CXCL9_FOM1
579	cg24400478	-0.0010306187495664	CXCL9_FOM1
580	cg24507210	0.00103986918260518	CXCL9_FOM1
581	cg24536689	-0.000795124498157161	CXCL9_FOM1
582	cg24589423	-0.00143888988461931	CXCL9_FOM1
583	cg24608087	-0.00275486315310317	CXCL9_FOM1
584	cg24663206	0.00130196687084568	CXCL9_FOM1
585	cg24691854	0.000124305124992302	CXCL9_FOM1
586	cg24850178	0.0032561651360813	CXCL9_FOM1
587	cg24853313	0.0011931660023706	CXCL9_FOM1
588	cg24883860	1.86848052418301e-06	CXCL9_FOM1
589	cg24923543	0.00244070555801617	CXCL9_FOM1
590	cg25077868	0.000735534449273347	CXCL9_FOM1
591	cg25140188	0.00190991140664881	CXCL9_FOM1
592	cg25172243	-0.000124990494871534	CXCL9_FOM1
593	cg25250241	-0.00267239704830727	CXCL9_FOM1
594	cg25273427	0.000191133321307364	CXCL9_FOM1
595	cg25395546	0.000743800388990971	CXCL9_FOM1
596	cg25553791	-0.00270724147026103	CXCL9_FOM1
597	cg25558406	0.001205614706823	CXCL9_FOM1
598	cg25614853	-0.000469837716111046	CXCL9_FOM1
599	cg25621422	0.00017860884694792	CXCL9_FOM1
600	cg25656978	-0.00203368978033743	CXCL9_FOM1
601	cg25685838	-0.00191678291191732	CXCL9_FOM1
602	cg25686125	0.000545249016092182	CXCL9_FOM1
603	cg25720114	0.001246526881449	CXCL9_FOM1
604	cg25828221	0.00103944053559952	CXCL9_FOM1
605	cg25832410	0.000106660638777275	CXCL9_FOM1
606	cg25854649	-3.78620202303996e-05	CXCL9_FOM1
607	cg25908030	0.00172048140458612	CXCL9_FOM1
608	cg25930738	0.00390138193286359	CXCL9_FOM1
609	cg25945318	0.00149889932022828	CXCL9_FOM1
610	cg25947525	0.00111701125211298	CXCL9_FOM1
611	cg25993152	0.000854159370246276	CXCL9_FOM1
612	cg26001150	0.00046959864064362	CXCL9_FOM1
613	cg26114378	0.000282281776819045	CXCL9_FOM1
614	cg26121752	0.00280150989648155	CXCL9_FOM1
615	cg26222437	0.000558301191764494	CXCL9_FOM1
616	cg26239772	0.000503839839237105	CXCL9_FOM1
617	cg26306815	4.1899220489794e-05	CXCL9_FOM1
618	cg26308359	-0.000665590126367796	CXCL9_FOM1
619	cg26359958	-0.00105197734204087	CXCL9_FOM1
620	cg26369916	0.000181607027314003	CXCL9_FOM1
621	cg26488590	0.00104997074031533	CXCL9_FOM1
622	cg26499561	-0.000179424776974544	CXCL9_FOM1
623	cg26511551	0.0013346445211708	CXCL9_FOM1
624	cg26557308	0.00175572937912062	CXCL9_FOM1
625	cg26563418	-0.00232431354295257	CXCL9_FOM1
626	cg26590811	0.000942519241749295	CXCL9_FOM1
627	cg26600878	0.00639572112235425	CXCL9_FOM1
628	cg26621897	-0.00419129864271295	CXCL9_FOM1
629	cg26670011	-0.00175384873632224	CXCL9_FOM1
630	cg26710619	-0.00171808707468603	CXCL9_FOM1
631	cg26746069	0.000771177908225942	CXCL9_FOM1
632	cg26791257	0.00377299238066166	CXCL9_FOM1
633	cg26934726	3.68133373206701e-05	CXCL9_FOM1
634	cg26950514	-0.000500715962367656	CXCL9_FOM1
635	cg26959464	0.00148865056207511	CXCL9_FOM1
636	cg27033183	0.0013075196870862	CXCL9_FOM1
637	cg27046940	0.00062397089715316	CXCL9_FOM1
638	cg27207144	0.00251207161445808	CXCL9_FOM1
639	cg27268405	0.000629601872423828	CXCL9_FOM1
640	cg27281559	-0.00114816435390606	CXCL9_FOM1
641	cg27297105	-0.000633798777707544	CXCL9_FOM1
642	cg27309655	0.00274063893863343	CXCL9_FOM1
643	cg27404676	0.00453174954691791	CXCL9_FOM1
644	cg27465534	0.00297885517116877	CXCL9_FOM1
645	cg27483305	-0.00386940022038263	CXCL9_FOM1
646	cg27488875	-0.000415927673134024	CXCL9_FOM1
647	cg27492220	0.00158546061794484	CXCL9_FOM1
648	cg27590199	0.00328183652247889	CXCL9_FOM1
649	cg27595778	-0.000714774509780331	CXCL9_FOM1
650	cg27615468	-0.00131648265453279	CXCL9_FOM1
651	cg27616996	0.000158145751933709	CXCL9_FOM1
652	ch.X.967194F	0.000748828693981087	CXCL9_FOM1
653	cg00014118	0.000488330863450133	CXCL9_FOM1
654	cg00015286	-0.000617165889562182	CXCL9_FOM1
655	cg00017157	-0.0115825843820893	CXCL9_FOM1
656	cg00026909	5.42107986230291e-05	CXCL9_FOM1
657	cg00028022	0.00479684804873558	CXCL9_FOM1
658	cg00034101	0.00270078124672064	CXCL9_FOM1
659	cg00034556	-0.000106564132184759	CXCL9_FOM1
660	cg00069771	0.008110968965005	CXCL9_FOM1
661	cg00102166	0.00277095862812257	CXCL9_FOM1
662	cg00112260	0.00122990601305396	CXCL9_FOM1
663	cg00112952	-0.00518676256664456	CXCL9_FOM1
664	cg00114966	-0.0010417355761007	CXCL9_FOM1
665	cg00124902	0.00289704175089008	CXCL9_FOM1
666	cg00132255	0.00576361019141602	CXCL9_FOM1
667	cg00222472	0.000409117885793909	CXCL9_FOM1
668	cg00256046	0.00429392454633769	CXCL9_FOM1
669	cg00259886	0.00110677876247642	CXCL9_FOM1
670	cg00279700	-0.00280421220263362	CXCL9_FOM1
671	cg00292312	-0.00078580442573177	CXCL9_FOM1
672	cg00294152	1.54725708995564e-06	CXCL9_FOM1
673	cg00300879	3.40830660717222e-05	CXCL9_FOM1
674	cg00318631	-0.000551699214842994	CXCL9_FOM1
675	cg00325531	-0.00884588464928674	CXCL9_FOM1
676	cg00325917	0.00194534877949449	CXCL9_FOM1
677	cg00341060	0.00685710149045168	CXCL9_FOM1
678	cg00345083	0.00537378684027111	CXCL9_FOM1
679	cg00346208	0.00143983578348568	CXCL9_FOM1
680	cg00410422	-0.00102194806840906	CXCL9_FOM1
681	cg00490406	-0.00250573408005248	CXCL9_FOM1
682	cg00501169	0.0221884012246861	CXCL9_FOM1
683	cg00525833	0.0032508645688618	CXCL9_FOM1
684	cg00547983	0.000537510982395269	CXCL9_FOM1
685	cg00567190	-0.000666108332514731	CXCL9_FOM1
686	cg00569500	0.000995511546210267	CXCL9_FOM1
687	cg00570000	-0.00190556778210726	CXCL9_FOM1
688	cg00583068	-0.000276121804952997	CXCL9_FOM1
689	cg00690929	-0.000559136632261141	CXCL9_FOM1
690	cg00697486	0.000417069646947936	CXCL9_FOM1
691	cg00705059	0.00137975348934536	CXCL9_FOM1
692	cg00712409	-0.000763740112346069	CXCL9_FOM1
693	cg00784654	-0.00382862225570561	CXCL9_FOM1
694	cg00791851	0.0107759442647408	CXCL9_FOM1
695	cg00821310	-0.000945676265091573	CXCL9_FOM1
696	cg00822399	-0.00239734840595452	CXCL9_FOM1
697	cg00825252	-0.000326575766493179	CXCL9_FOM1
698	cg00850481	-0.00131891627021344	CXCL9_FOM1
699	cg00852317	0.00431575120514493	CXCL9_FOM1
700	cg00859178	0.00511784867864012	CXCL9_FOM1
701	cg00864916	-0.00619458413268088	CXCL9_FOM1
702	cg00908766	-0.00730815463678014	CXCL9_FOM1
703	cg00909514	0.00214317119002745	CXCL9_FOM1
704	cg00912746	0.00112779236219601	CXCL9_FOM1
705	cg00942920	0.00148343924684176	CXCL9_FOM1
706	cg00962755	-0.000484320577617791	CXCL9_FOM1
707	cg01002288	-0.00389215259716742	CXCL9_FOM1
708	cg01005080	-0.00187915080731076	CXCL9_FOM1
709	cg01005303	-0.00176278521955712	CXCL9_FOM1
710	cg01073765	-0.000707184748187644	CXCL9_FOM1
711	cg01081438	-0.0119214591319639	CXCL9_FOM1
712	cg01081930	-0.000800403857143623	CXCL9_FOM1
713	cg01200585	-0.000831582970269085	CXCL9_FOM1
714	cg01296877	-0.0103360294372179	CXCL9_FOM1
715	cg01320130	-0.00210442920548557	CXCL9_FOM1
716	cg01367992	0.00197442445104982	CXCL9_FOM1
717	cg01396391	0.00125618054135807	CXCL9_FOM1
718	cg01419577	-0.000149335082229639	CXCL9_FOM1
719	cg01427815	-0.00397980167281265	CXCL9_FOM1
720	cg01501018	-0.00037007593041115	CXCL9_FOM1
721	cg01515136	0.00423931037609791	CXCL9_FOM1
722	cg01519464	0.0023399588887219	CXCL9_FOM1
723	cg01525538	9.68192738301035e-05	CXCL9_FOM1
724	cg01554529	-0.000102923238162202	CXCL9_FOM1
725	cg01560900	-0.00122886543519354	CXCL9_FOM1
726	cg01603234	-0.00226583189242125	CXCL9_FOM1
727	cg01701555	0.00101339499902453	CXCL9_FOM1
728	cg01723892	-0.00142786058101923	CXCL9_FOM1
729	cg01727431	-0.00116986933730261	CXCL9_FOM1
730	cg01769468	0.000615906956153727	CXCL9_FOM1
731	cg01776299	0.000848977643300388	CXCL9_FOM1
732	cg01787110	2.83914527647182e-05	CXCL9_FOM1
733	cg01789743	0.000859746139979513	CXCL9_FOM1
734	cg01796338	-0.00209908140272946	CXCL9_FOM1
735	cg01812146	-0.00153598264123277	CXCL9_FOM1
736	cg01821635	-0.0011222573616286	CXCL9_FOM1
737	cg01904812	-0.00141323221319509	CXCL9_FOM1
738	cg01931994	0.00245375503751227	CXCL9_FOM1
739	cg01941243	0.000192620379308168	CXCL9_FOM1
740	cg01965874	-0.00287344728757763	CXCL9_FOM1
741	cg01984304	-0.0013955383987275	CXCL9_FOM1
742	cg01987224	-0.00114292361244451	CXCL9_FOM1
743	cg02088197	-0.00146825347114522	CXCL9_FOM1
744	cg02104434	0.00105633265433486	CXCL9_FOM1
745	cg02168592	-0.000591117973773251	CXCL9_FOM1
746	cg02235843	-0.000824467540965011	CXCL9_FOM1
747	cg02237208	-0.00114942649589853	CXCL9_FOM1
748	cg02251754	0.00544630048347177	CXCL9_FOM1
749	cg02289754	0.000653344174983827	CXCL9_FOM1
750	cg02338963	-0.00110632664465653	CXCL9_FOM1
751	cg02341264	0.00600755503561533	CXCL9_FOM1
752	cg02360478	-0.000582165710237144	CXCL9_FOM1
753	cg02368869	-0.00095526763643734	CXCL9_FOM1
754	cg02483593	0.000337882694793065	CXCL9_FOM1
755	cg02483735	-0.0034425544668482	CXCL9_FOM1
756	cg02487331	-0.00755099166154389	CXCL9_FOM1
757	cg02555393	4.50888453283004e-05	CXCL9_FOM1
758	cg02567750	-0.00325812846022471	CXCL9_FOM1
759	cg02590572	0.00114893878370135	CXCL9_FOM1
760	cg02634341	0.000972393379569648	CXCL9_FOM1
761	cg02637253	0.00175148698267512	CXCL9_FOM1
762	cg02672232	-0.000992773863639908	CXCL9_FOM1
763	cg02710004	0.00114123569640614	CXCL9_FOM1
764	cg02756939	-0.00158555860051465	CXCL9_FOM1
765	cg02787967	0.000693652830429893	CXCL9_FOM1
766	cg02829654	0.000478179466148675	CXCL9_FOM1
767	cg02840936	0.000642462616752254	CXCL9_FOM1
768	cg02850689	0.000753383222099567	CXCL9_FOM1
769	cg02851558	-0.000498699550000697	CXCL9_FOM1
770	cg02896926	-0.0121350764471189	CXCL9_FOM1
771	cg02902318	0.000261667779476996	CXCL9_FOM1
772	cg02917659	-0.00625058922280008	CXCL9_FOM1
773	cg02958263	0.00849454309810552	CXCL9_FOM1
774	cg02959988	-8.58541866525746e-05	CXCL9_FOM1
775	cg02988775	0.00116505636645749	CXCL9_FOM1
776	cg03040423	-0.00905450011992264	CXCL9_FOM1
777	cg03048488	-0.000146812297121675	CXCL9_FOM1
778	cg03103611	-0.000433159790279607	CXCL9_FOM1
779	cg03124858	-0.000374061370798501	CXCL9_FOM1
780	cg03129555	-0.0038640969533723	CXCL9_FOM1
781	cg03171924	0.000492049386690915	CXCL9_FOM1
782	cg03192897	0.00330782259556591	CXCL9_FOM1
783	cg03217227	0.000167486313880201	CXCL9_FOM1
784	cg03217880	0.000981524420989416	CXCL9_FOM1
785	cg03221390	0.0102538995722001	CXCL9_FOM1
786	cg03254146	-0.000293386966230042	CXCL9_FOM1
787	cg03258749	-3.18767377124864e-05	CXCL9_FOM1
788	cg03324138	-0.00148946642444035	CXCL9_FOM1
789	cg03327352	-0.000909647590325426	CXCL9_FOM1
790	cg03330818	-0.00154206744146317	CXCL9_FOM1
791	cg03340356	-0.00197201680481999	CXCL9_FOM1
792	cg03347207	0.00318883820062936	CXCL9_FOM1
793	cg03388667	-0.00443212464042195	CXCL9_FOM1
794	cg03391389	-0.000489130774962544	CXCL9_FOM1
795	cg03396826	-2.64305007350433e-05	CXCL9_FOM1
796	cg03400623	-0.000515397738774552	CXCL9_FOM1
797	cg03422552	-0.000776383478729881	CXCL9_FOM1
798	cg03432774	-0.00245636646825151	CXCL9_FOM1
799	cg03433033	-0.000722519063318531	CXCL9_FOM1
800	cg03435735	-9.61972563067422e-05	CXCL9_FOM1
801	cg03466326	0.00037134180397801	CXCL9_FOM1
802	cg03526459	-0.0117632671041951	CXCL9_FOM1
803	cg03651199	-0.00332922862473613	CXCL9_FOM1
804	cg03688085	-0.00606177472851762	CXCL9_FOM1
805	cg03748376	0.00623236511489354	CXCL9_FOM1
806	cg03761543	-0.000734678643811423	CXCL9_FOM1
807	cg03763457	-0.00178113934640916	CXCL9_FOM1
808	cg03763518	0.00766218716014515	CXCL9_FOM1
809	cg03846767	0.000371209593882906	CXCL9_FOM1
810	cg03847896	-0.00121132062754382	CXCL9_FOM1
811	cg03850711	0.00100972099117306	CXCL9_FOM1
812	cg03921839	0.00266610732750306	CXCL9_FOM1
813	cg03957235	-0.000704234370603394	CXCL9_FOM1
814	cg03961283	-0.00151796979171697	CXCL9_FOM1
815	cg03964373	-0.00252362687815378	CXCL9_FOM1
816	cg03965207	-0.000976436188726121	CXCL9_FOM1
817	cg03970567	0.00202167950070815	CXCL9_FOM1
818	cg03972505	0.000337459511411291	CXCL9_FOM1
819	cg03984502	0.000647893174689065	CXCL9_FOM1
820	cg04011995	-0.00200749609057472	CXCL9_FOM1
821	cg04012600	0.00363220880355779	CXCL9_FOM1
822	cg04015962	-0.00496471286534873	CXCL9_FOM1
823	cg04028570	0.00297254986501398	CXCL9_FOM1
824	cg04063547	0.00168029453810773	CXCL9_FOM1
825	cg04087271	-0.000134019232594707	CXCL9_FOM1
826	cg04101015	0.00179951327663105	CXCL9_FOM1
827	cg04131194	-0.0022382247512119	CXCL9_FOM1
828	cg04132017	-0.00445074646278636	CXCL9_FOM1
829	cg04140633	0.00326109093173948	CXCL9_FOM1
830	cg04154653	0.0045982775373332	CXCL9_FOM1
831	cg04162034	-0.0012165137723832	CXCL9_FOM1
832	cg04206665	0.00175099618108536	CXCL9_FOM1
833	cg04211179	0.00355277796586579	CXCL9_FOM1
834	cg04217177	0.00752107114290701	CXCL9_FOM1
835	cg04237608	-0.00132600695608705	CXCL9_FOM1
836	cg04246708	-0.00851252271814869	CXCL9_FOM1
837	cg04250837	-0.000474055938793077	CXCL9_FOM1
838	cg04287574	0.000274942916627714	CXCL9_FOM1
839	cg04323713	0.000811666933969392	CXCL9_FOM1
840	cg04395153	0.00240940022545641	CXCL9_FOM1
841	cg04502407	0.00219759843708099	CXCL9_FOM1
842	cg04520340	0.000125737057207665	CXCL9_FOM1
843	cg04567140	0.00136018276443295	CXCL9_FOM1
844	cg04570362	-0.000515714398590895	CXCL9_FOM1
845	cg04574507	0.000506469246405868	CXCL9_FOM1
846	cg04610742	-0.00333975226482287	CXCL9_FOM1
847	cg04631202	-0.000814369708453464	CXCL9_FOM1
848	cg04673462	-0.00212618154128366	CXCL9_FOM1
849	cg04720592	-0.000220697724965779	CXCL9_FOM1
850	cg04725313	0.00163316805903242	CXCL9_FOM1
851	cg04735660	-0.0139322557603079	CXCL9_FOM1
852	cg04798314	-0.0075126055067881	CXCL9_FOM1
853	cg04835511	-0.0137609881274803	CXCL9_FOM1
854	cg04846232	-0.0038840120260209	CXCL9_FOM1
855	cg04887124	0.00247218485656302	CXCL9_FOM1
856	cg04902529	-0.00426092615345179	CXCL9_FOM1
857	cg04903146	0.00236423936911168	CXCL9_FOM1
858	cg04919596	-0.000269704856268495	CXCL9_FOM1
859	cg04926200	1.6471654032303e-05	CXCL9_FOM1
860	cg04943879	0.00245749226827587	CXCL9_FOM1
861	cg05033389	-0.00144011056461398	CXCL9_FOM1
862	cg05033416	-0.000181060134746819	CXCL9_FOM1
863	cg05045335	-0.000544574746414958	CXCL9_FOM1
864	cg05065507	0.000235130600708114	CXCL9_FOM1
865	cg05156532	-0.000473929389354171	CXCL9_FOM1
866	cg05160197	-0.00237673717746391	CXCL9_FOM1
867	cg05269784	0.00022917814988207	CXCL9_FOM1
868	cg05304729	-0.00364735487393317	CXCL9_FOM1
869	cg05337761	-0.00189089631446531	CXCL9_FOM1
870	cg05350800	0.000204891353953258	CXCL9_FOM1
871	cg05355055	-0.000713924949876527	CXCL9_FOM1
872	cg05374238	-0.000466818256013203	CXCL9_FOM1
873	cg05392448	-0.00580295791772936	CXCL9_FOM1
874	cg05460975	-0.00286570148375038	CXCL9_FOM1
875	cg05593162	0.00138149667745817	CXCL9_FOM1
876	cg05598488	0.00310942691134613	CXCL9_FOM1
877	cg05651393	0.00199332270896388	CXCL9_FOM1
878	cg05663480	0.00481856877934986	CXCL9_FOM1
879	cg05696877	-0.00201407800776186	CXCL9_FOM1
880	cg05704942	-0.00500805367823212	CXCL9_FOM1
881	cg05712748	-0.00215790954354417	CXCL9_FOM1
882	cg05722371	0.000152243078127018	CXCL9_FOM1
883	cg05756685	-0.0029136417200992	CXCL9_FOM1
884	cg05774978	-0.000130039323170704	CXCL9_FOM1
885	cg05795077	0.00154928819322279	CXCL9_FOM1
886	cg05821046	0.0031147961682012	CXCL9_FOM1
887	cg05843457	-5.44298799058406e-05	CXCL9_FOM1
888	cg05937603	-0.000941551625780239	CXCL9_FOM1
889	cg05959111	-0.000505903778068279	CXCL9_FOM1
890	cg06092502	0.00226655974220081	CXCL9_FOM1
891	cg06121193	-0.0019150668770338	CXCL9_FOM1
892	cg06129455	0.00226603468653089	CXCL9_FOM1
893	cg06177599	-0.000121313475974149	CXCL9_FOM1
894	cg06190406	-0.00260393003525636	CXCL9_FOM1
895	cg06197811	-9.48783719690095e-05	CXCL9_FOM1
896	cg06206086	-0.00332693644865333	CXCL9_FOM1
897	cg06208270	-0.00154288361653723	CXCL9_FOM1
898	cg06209491	-0.00056231264705125	CXCL9_FOM1
899	cg06210054	-0.000642237195017431	CXCL9_FOM1
900	cg06223162	-0.00380764179999686	CXCL9_FOM1
901	cg06248701	0.00190704605781121	CXCL9_FOM1
902	cg06338710	0.00226498507478503	CXCL9_FOM1
903	cg06355129	0.0025729721895429	CXCL9_FOM1
904	cg06437931	-0.00417543784935437	CXCL9_FOM1
905	cg06441150	-0.00329240936332047	CXCL9_FOM1
906	cg06621919	-0.000524569481969876	CXCL9_FOM1
907	cg06764092	-0.00197732176397395	CXCL9_FOM1
908	cg06776907	0.00200755032367624	CXCL9_FOM1
909	cg06790069	-0.00016568985386074	CXCL9_FOM1
910	cg06804873	-0.0106519873472306	CXCL9_FOM1
911	cg06808522	-0.00411692254103026	CXCL9_FOM1
912	cg06814612	0.00187836083786727	CXCL9_FOM1
913	cg06853489	-5.40961869916567e-05	CXCL9_FOM1
914	cg06872185	-0.000996806351101554	CXCL9_FOM1
915	cg06901711	-0.00708024504795022	CXCL9_FOM1
916	cg06903917	0.00290221633586537	CXCL9_FOM1
917	cg06911238	-0.00249875799085807	CXCL9_FOM1
918	cg06928484	0.00386846044921175	CXCL9_FOM1
919	cg06961873	-0.0230372401049807	CXCL9_FOM1
920	cg06970772	-1.20211236596133e-05	CXCL9_FOM1
921	cg06999043	0.00508109568942956	CXCL9_FOM1
922	cg07018435	0.000290665001288857	CXCL9_FOM1
923	cg07029287	-0.00120246106713539	CXCL9_FOM1
924	cg07032520	-0.000966094580029109	CXCL9_FOM1
925	cg07090424	-0.00369461462960824	CXCL9_FOM1
926	cg07093570	-0.000539746247455499	CXCL9_FOM1
927	cg07101354	-0.00332001852728781	CXCL9_FOM1
928	cg07104732	-5.3087599930372e-05	CXCL9_FOM1
929	cg07107453	-0.00413583648779636	CXCL9_FOM1
930	cg07136254	0.00120920452509303	CXCL9_FOM1
931	cg07156839	-0.00731861623710496	CXCL9_FOM1
932	cg07166784	0.0013532376267602	CXCL9_FOM1
933	cg07171496	0.00179124203081221	CXCL9_FOM1
934	cg07175007	0.00102026602322065	CXCL9_FOM1
935	cg07175580	-0.000648035594256494	CXCL9_FOM1
936	cg07188009	0.000752835487453724	CXCL9_FOM1
937	cg07201450	-0.00131947206166766	CXCL9_FOM1
938	cg07230639	0.000267372935157345	CXCL9_FOM1
939	cg07232688	-0.000697229875703259	CXCL9_FOM1
940	cg07312357	0.00125821230250241	CXCL9_FOM1
941	cg07319143	-1.81024779898682e-05	CXCL9_FOM1
942	cg07320895	-0.00258649945721415	CXCL9_FOM1
943	cg07343703	-0.000237314162078788	CXCL9_FOM1
944	cg07387429	0.0010132769415033	CXCL9_FOM1
945	cg07393570	-0.00137972201804044	CXCL9_FOM1
946	cg07477602	0.000933794522910377	CXCL9_FOM1
947	cg07501029	-0.00680821132955603	CXCL9_FOM1
948	cg07504040	-0.00126572479448975	CXCL9_FOM1
949	cg07595602	0.00147979200288623	CXCL9_FOM1
950	cg07664909	-0.0009834406611361	CXCL9_FOM1
951	cg07703391	-0.0160808836973577	CXCL9_FOM1
952	cg07703701	-0.00288359757904383	CXCL9_FOM1
953	cg07726288	0.00325947038707787	CXCL9_FOM1
954	cg07793724	0.00484115541414025	CXCL9_FOM1
955	cg07796016	0.000768471148862681	CXCL9_FOM1
956	cg07824636	-0.000208819127894223	CXCL9_FOM1
957	cg07865091	0.000832023631421691	CXCL9_FOM1
958	cg07901138	0.00195640439512083	CXCL9_FOM1
959	cg07948496	-0.000775156811263604	CXCL9_FOM1
960	cg07979236	0.00557317922426541	CXCL9_FOM1
961	cg08111158	-4.61387091298833e-05	CXCL9_FOM1
962	cg08121686	-0.00362148956227985	CXCL9_FOM1
963	cg08122070	0.00644314058042574	CXCL9_FOM1
964	cg08123339	-0.0117963661984583	CXCL9_FOM1
965	cg08128007	-0.00396847416540018	CXCL9_FOM1
966	cg08129092	-0.00194074258431084	CXCL9_FOM1
967	cg08143045	0.00622957172287628	CXCL9_FOM1
968	cg08146708	0.0363432478056247	CXCL9_FOM1
969	cg08158675	0.000711603683277934	CXCL9_FOM1
970	cg08169827	0.000638840528977636	CXCL9_FOM1
971	cg08185241	0.000623298040280246	CXCL9_FOM1
972	cg08249619	0.000436873705880944	CXCL9_FOM1
973	cg08250118	0.017834479638559	CXCL9_FOM1
974	cg08250879	0.00420836184549025	CXCL9_FOM1
975	cg08260299	-8.75235896274035e-05	CXCL9_FOM1
976	cg08260406	0.00416499942531342	CXCL9_FOM1
977	cg08262378	0.00205635263770824	CXCL9_FOM1
978	cg08354527	0.0145803462872329	CXCL9_FOM1
979	cg08457514	0.00130303952481986	CXCL9_FOM1
980	cg08477332	-0.00829532080481953	CXCL9_FOM1
981	cg08477687	-0.00367919511000214	CXCL9_FOM1
982	cg08480307	0.00254171426407053	CXCL9_FOM1
983	cg08548315	-0.00148987294272429	CXCL9_FOM1
984	cg08640824	0.00123514464327819	CXCL9_FOM1
985	cg08707875	0.00553668439301349	CXCL9_FOM1
986	cg08784911	0.000925387943833705	CXCL9_FOM1
987	cg08787039	8.84861303503645e-05	CXCL9_FOM1
988	cg08848462	-0.00104639173993212	CXCL9_FOM1
989	cg08855938	-0.000719731148129566	CXCL9_FOM1
990	cg08859095	0.000962854358240419	CXCL9_FOM1
991	cg08867825	-0.0027519480594193	CXCL9_FOM1
992	cg08878450	-0.00318101847690374	CXCL9_FOM1
993	cg08887025	-0.000591490854445408	CXCL9_FOM1
994	cg08889243	-1.68992284173649e-05	CXCL9_FOM1
995	cg08894131	-0.000109400014767626	CXCL9_FOM1
996	cg08901593	-0.000120864912950589	CXCL9_FOM1
997	cg08903425	0.00766326059645826	CXCL9_FOM1
998	cg08929303	0.000125164443283481	CXCL9_FOM1
999	cg08942192	0.00661815226700342	CXCL9_FOM1
1000	cg08942499	0.00300686264884704	CXCL9_FOM1
1001	cg08944170	0.00138973435135081	CXCL9_FOM1
1002	cg08947445	0.000451831856855587	CXCL9_FOM1
1003	cg08949192	-0.00177047382454061	CXCL9_FOM1
1004	cg08979573	0.000127211438868342	CXCL9_FOM1
1005	cg09021952	-0.00162386930411351	CXCL9_FOM1
1006	cg09027266	6.92516675470663e-05	CXCL9_FOM1
1007	cg09066963	0.000880455049552665	CXCL9_FOM1
1008	cg09069203	-0.00154458906345317	CXCL9_FOM1
1009	cg09074625	-0.000423700265156315	CXCL9_FOM1
1010	cg09113483	-0.00535669700880719	CXCL9_FOM1
1011	cg09123721	-0.00576179424861897	CXCL9_FOM1
1012	cg09124230	-0.00102583904734838	CXCL9_FOM1
1013	cg09139287	0.0125691162130435	CXCL9_FOM1
1014	cg09146328	0.000342041907695118	CXCL9_FOM1
1015	cg09176199	6.1615646255787e-05	CXCL9_FOM1
1016	cg09182971	-0.00263910292285852	CXCL9_FOM1
1017	cg09185998	-0.00244875851535083	CXCL9_FOM1
1018	cg09249173	0.00139259011787503	CXCL9_FOM1
1019	cg09259409	0.00110712736113196	CXCL9_FOM1
1020	cg09358618	-0.00176821565848482	CXCL9_FOM1
1021	cg09360041	-3.56992590957009e-05	CXCL9_FOM1
1022	cg09363841	-0.0013089123144442	CXCL9_FOM1
1023	cg09363991	-0.00265286834690645	CXCL9_FOM1
1024	cg09473826	0.00347596420538419	CXCL9_FOM1
1025	cg09510416	0.000248807515129297	CXCL9_FOM1
1026	cg09556527	0.00115930285175824	CXCL9_FOM1
1027	cg09634659	0.00463331072882146	CXCL9_FOM1
1028	cg09664314	-0.00139922295796945	CXCL9_FOM1
1029	cg09675001	-0.00152662451006796	CXCL9_FOM1
1030	cg09791366	0.0012886162409502	CXCL9_FOM1
1031	cg09800633	0.00461172364034592	CXCL9_FOM1
1032	cg09810089	-0.00220504477225473	CXCL9_FOM1
1033	cg09817102	0.0017814626113931	CXCL9_FOM1
1034	cg09823288	-0.000778872589045351	CXCL9_FOM1
1035	cg09847153	-0.00474295311688033	CXCL9_FOM1
1036	cg09852697	-0.00182467914506676	CXCL9_FOM1
1037	cg09993145	-0.00118104879781443	CXCL9_FOM1
1038	cg10037894	-0.000470423802933034	CXCL9_FOM1
1039	cg10038185	0.00013347814205725	CXCL9_FOM1
1040	cg10091792	-0.00294247351471622	CXCL9_FOM1
1041	cg10092377	0.000233769331069102	CXCL9_FOM1
1042	cg10100424	-0.0011286206413204	CXCL9_FOM1
1043	cg10107292	0.00389915266847959	CXCL9_FOM1
1044	cg10115148	-0.00117212103134543	CXCL9_FOM1
1045	cg10117077	-0.000821404283808211	CXCL9_FOM1
1046	cg10117884	-0.00200967930721083	CXCL9_FOM1
1047	cg10119342	-0.00289355604311532	CXCL9_FOM1
1048	cg10146935	-0.000401844607141345	CXCL9_FOM1
1049	cg10155537	-0.0145076148737829	CXCL9_FOM1
1050	cg10167378	-0.00831977484618457	CXCL9_FOM1
1051	cg10174333	-0.000706196316048895	CXCL9_FOM1
1052	cg10228323	-0.0029991770983304	CXCL9_FOM1
1053	cg10243676	-0.00118081012303956	CXCL9_FOM1
1054	cg10332715	5.07811843353391e-05	CXCL9_FOM1
1055	cg10381813	-0.00108550245668491	CXCL9_FOM1
1056	cg10391102	0.00216416894395612	CXCL9_FOM1
1057	cg10485752	-0.000142256885715436	CXCL9_FOM1
1058	cg10510935	-0.00330909502928614	CXCL9_FOM1
1059	cg10516993	-0.0112995977380284	CXCL9_FOM1
1060	cg10519903	-0.000198917106060209	CXCL9_FOM1
1061	cg10543035	0.00497994890959387	CXCL9_FOM1
1062	cg10573505	-0.00500243127184223	CXCL9_FOM1
1063	cg10585586	0.00201792619836381	CXCL9_FOM1
1064	cg10586107	0.00141289518381289	CXCL9_FOM1
1065	cg10701801	-0.00915325932119595	CXCL9_FOM1
1066	cg10707263	0.00422202737203283	CXCL9_FOM1
1067	cg10759817	-0.00561987968430576	CXCL9_FOM1
1068	cg10812889	0.000495738805184868	CXCL9_FOM1
1069	cg10818676	0.0167307290839634	CXCL9_FOM1
1070	cg10896276	-0.000513256855937963	CXCL9_FOM1
1071	cg10950358	-1.94641600429415e-05	CXCL9_FOM1
1072	cg10953003	-0.00252498617397791	CXCL9_FOM1
1073	cg10963061	-0.00132363550059708	CXCL9_FOM1
1074	cg10967587	0.00054421367156571	CXCL9_FOM1
1075	cg10977910	-0.00222303532814201	CXCL9_FOM1
1076	cg10993442	0.00160282101166777	CXCL9_FOM1
1077	cg11066601	0.00456979477615952	CXCL9_FOM1
1078	cg11070193	7.03912375851302e-05	CXCL9_FOM1
1079	cg11070863	-0.00670659769903156	CXCL9_FOM1
1080	cg11071682	-0.00122466722829134	CXCL9_FOM1
1081	cg11083157	0.000404103890171246	CXCL9_FOM1
1082	cg11147155	-0.00848307116298795	CXCL9_FOM1
1083	cg11166453	-0.00133161117537829	CXCL9_FOM1
1084	cg11176853	0.00539613083929127	CXCL9_FOM1
1085	cg11190354	0.00379792989543396	CXCL9_FOM1
1086	cg11194132	-0.00124022778537213	CXCL9_FOM1
1087	cg11251367	0.0227535143261004	CXCL9_FOM1
1088	cg11256186	0.000796486721701046	CXCL9_FOM1
1089	cg11257888	0.00433509395937509	CXCL9_FOM1
1090	cg11293241	-0.00333512323508865	CXCL9_FOM1
1091	cg11309454	0.000451802232296537	CXCL9_FOM1
1092	cg11336061	-8.93292504378094e-06	CXCL9_FOM1
1093	cg11336311	-0.000623716916622566	CXCL9_FOM1
1094	cg11344572	-0.00116755187518867	CXCL9_FOM1
1095	cg11346522	-0.00053792607935272	CXCL9_FOM1
1096	cg11376198	0.000465556560132387	CXCL9_FOM1
1097	cg11399409	0.000234236992902946	CXCL9_FOM1
1098	cg11404532	1.23987287159554e-05	CXCL9_FOM1
1099	cg11426075	0.000464297034312953	CXCL9_FOM1
1100	cg11460778	-0.000160656717902919	CXCL9_FOM1
1101	cg11523071	0.000224743413204454	CXCL9_FOM1
1102	cg11573123	0.00188500899995686	CXCL9_FOM1
1103	cg11578532	-0.00251047190286759	CXCL9_FOM1
1104	cg11586034	-0.000308027840476068	CXCL9_FOM1
1105	cg11658707	0.00187586905877941	CXCL9_FOM1
1106	cg11674508	0.000844744897274824	CXCL9_FOM1
1107	cg11704876	-0.008124128598138	CXCL9_FOM1
1108	cg11706129	-0.00594048457637664	CXCL9_FOM1
1109	cg11708721	-0.00390207235185111	CXCL9_FOM1
1110	cg11717597	-0.00102620855976872	CXCL9_FOM1
1111	cg11717782	-0.000628631714537073	CXCL9_FOM1
1112	cg11730254	-0.00156954083092367	CXCL9_FOM1
1113	cg11731671	-0.0038967334495898	CXCL9_FOM1
1114	cg11733135	0.00352460942866042	CXCL9_FOM1
1115	cg11737871	0.00285133983058496	CXCL9_FOM1
1116	cg11799283	-0.000182843955216737	CXCL9_FOM1
1117	cg11801851	0.00443869907222949	CXCL9_FOM1
1118	cg11803389	-0.000542298802149562	CXCL9_FOM1
1119	cg11822088	-0.000319744622318652	CXCL9_FOM1
1120	cg11831295	-0.000780856278133769	CXCL9_FOM1
1121	cg11835265	-0.00134962921594928	CXCL9_FOM1
1122	cg11842367	0.000467184813429319	CXCL9_FOM1
1123	cg11857452	-0.00326323437473318	CXCL9_FOM1
1124	cg11912591	0.000832614238214956	CXCL9_FOM1
1125	cg11953003	-0.00057347746288965	CXCL9_FOM1
1126	cg12022621	0.000487025769845316	CXCL9_FOM1
1127	cg12033075	0.000335186373448422	CXCL9_FOM1
1128	cg12075498	0.00352334477545733	CXCL9_FOM1
1129	cg12077294	-0.00344483506607513	CXCL9_FOM1
1130	cg12080079	-0.00226333077850979	CXCL9_FOM1
1131	cg12127196	0.000356845496460159	CXCL9_FOM1
1132	cg12213260	0.00111716215626015	CXCL9_FOM1
1133	cg12267236	0.00131160249547014	CXCL9_FOM1
1134	cg12277666	0.00175076287533259	CXCL9_FOM1
1135	cg12284465	-3.05550337098877e-05	CXCL9_FOM1
1136	cg12297231	-0.00151800805466469	CXCL9_FOM1
1137	cg12380764	-0.00232004159494149	CXCL9_FOM1
1138	cg12386614	0.0022864616618026	CXCL9_FOM1
1139	cg12388679	-0.000387468557612863	CXCL9_FOM1
1140	cg12405265	-0.00372827437634211	CXCL9_FOM1
1141	cg12406875	0.00153198015885766	CXCL9_FOM1
1142	cg12417704	0.00398979538387857	CXCL9_FOM1
1143	cg12422026	-0.000477381773756817	CXCL9_FOM1
1144	cg12426776	0.00170155843497516	CXCL9_FOM1
1145	cg12465678	-0.000588893687397256	CXCL9_FOM1
1146	cg12466610	0.0237900388564323	CXCL9_FOM1
1147	cg12500707	0.000603311264309205	CXCL9_FOM1
1148	cg12550731	0.00600603135967929	CXCL9_FOM1
1149	cg12599850	0.00119542146366049	CXCL9_FOM1
1150	cg12599982	-0.000301381665079274	CXCL9_FOM1
1151	cg12604331	-0.00480147922328767	CXCL9_FOM1
1152	cg12611449	-0.00315386587348405	CXCL9_FOM1
1153	cg12636971	-0.000341739040385755	CXCL9_FOM1
1154	cg12639574	-0.00185223662295255	CXCL9_FOM1
1155	cg12648811	-0.00279374254139904	CXCL9_FOM1
1156	cg12653570	-0.00299160556557567	CXCL9_FOM1
1157	cg12664291	0.000192642130286398	CXCL9_FOM1
1158	cg12666727	-0.000380854336708727	CXCL9_FOM1
1159	cg12723191	-0.00158736548886407	CXCL9_FOM1
1160	cg12728020	0.000132247998561096	CXCL9_FOM1
1161	cg12754571	0.0127624996049601	CXCL9_FOM1
1162	cg12758973	0.00881231721029553	CXCL9_FOM1
1163	cg12764034	0.00142136461206544	CXCL9_FOM1
1164	cg12832565	-0.000768140377519668	CXCL9_FOM1
1165	cg12905085	0.00835106322098138	CXCL9_FOM1
1166	cg12905654	-0.00508635920271225	CXCL9_FOM1
1167	cg12908607	0.000122185061057838	CXCL9_FOM1
1168	cg13052954	0.000908232446156056	CXCL9_FOM1
1169	cg13054234	0.00101817460297436	CXCL9_FOM1
1170	cg13060236	0.00534372324673792	CXCL9_FOM1
1171	cg13073409	-0.00286911489350135	CXCL9_FOM1
1172	cg13092405	-0.00375863368415274	CXCL9_FOM1
1173	cg13099417	-0.00241374646554692	CXCL9_FOM1
1174	cg13100118	-0.00404292638404727	CXCL9_FOM1
1175	cg13111532	0.000316315117357855	CXCL9_FOM1
1176	cg13184225	-0.000447657016343185	CXCL9_FOM1
1177	cg13209388	-0.00605270930899447	CXCL9_FOM1
1178	cg13229078	6.14942463170923e-05	CXCL9_FOM1
1179	cg13229857	-0.00659351723642734	CXCL9_FOM1
1180	cg13232075	-0.0173257022490571	CXCL9_FOM1
1181	cg13300273	0.00257496431311927	CXCL9_FOM1
1182	cg13305246	0.000166794100191484	CXCL9_FOM1
1183	cg13305793	-2.34284816987133e-05	CXCL9_FOM1
1184	cg13320146	-0.000487167019714394	CXCL9_FOM1
1185	cg13352914	8.90274432493863e-05	CXCL9_FOM1
1186	cg13387643	-0.00102491770014796	CXCL9_FOM1
1187	cg13422830	0.00136439039211536	CXCL9_FOM1
1188	cg13440692	0.000387014483986123	CXCL9_FOM1
1189	cg13446689	0.00100715418410553	CXCL9_FOM1
1190	cg13455717	0.00194896180204135	CXCL9_FOM1
1191	cg13460643	0.000456642443302427	CXCL9_FOM1
1192	cg13461622	0.000807979411044016	CXCL9_FOM1
1193	cg13462557	0.00171154982027853	CXCL9_FOM1
1194	cg13474262	-0.000946417461238491	CXCL9_FOM1
1195	cg13492364	0.00127063531499729	CXCL9_FOM1
1196	cg13494933	-0.000356957573236445	CXCL9_FOM1
1197	cg13502125	-0.000476578814009671	CXCL9_FOM1
1198	cg13546858	-0.000665332410653896	CXCL9_FOM1
1199	cg13549940	0.00499430472942314	CXCL9_FOM1
1200	cg13557213	3.70309098889267e-05	CXCL9_FOM1
1201	cg13566468	-0.00473111859424071	CXCL9_FOM1
1202	cg13677536	0.00154668342279142	CXCL9_FOM1
1203	cg13687594	0.00537084727835495	CXCL9_FOM1
1204	cg13692836	-0.00322076772813566	CXCL9_FOM1
1205	cg13785123	0.0053933450508189	CXCL9_FOM1
1206	cg13868361	0.00133652342954291	CXCL9_FOM1
1207	cg13900770	0.000970748265062132	CXCL9_FOM1
1208	cg13904806	-0.00019246981406552	CXCL9_FOM1
1209	cg13917577	0.013788328825792	CXCL9_FOM1
1210	cg13928473	-0.00711413557859492	CXCL9_FOM1
1211	cg13930544	0.00700028234058873	CXCL9_FOM1
1212	cg13935394	-0.000558864429924199	CXCL9_FOM1
1213	cg13950674	-0.00547659225514164	CXCL9_FOM1
1214	cg13975989	-0.000229406741187203	CXCL9_FOM1
1215	cg13976154	-0.0117787844857556	CXCL9_FOM1
1216	cg13981325	0.000282705950273882	CXCL9_FOM1
1217	cg14163311	0.000788104062664515	CXCL9_FOM1
1218	cg14166948	8.81930112445672e-05	CXCL9_FOM1
1219	cg14178541	-0.00329969680098616	CXCL9_FOM1
1220	cg14182690	0.000594135864854643	CXCL9_FOM1
1221	cg14196676	-0.00881444630037521	CXCL9_FOM1
1222	cg14220678	0.0019891621187633	CXCL9_FOM1
1223	cg14252149	0.0095035864073899	CXCL9_FOM1
1224	cg14279307	1.03397277371773e-05	CXCL9_FOM1
1225	cg14287724	0.000737768588337453	CXCL9_FOM1
1226	cg14356550	0.00184546215580815	CXCL9_FOM1
1227	cg14413177	-0.000174564987202391	CXCL9_FOM1
1228	cg14477205	0.000435901203142553	CXCL9_FOM1
1229	cg14528916	-0.00188189411788917	CXCL9_FOM1
1230	cg14529643	-0.000846455549582037	CXCL9_FOM1
1231	cg14531576	0.0011441104767724	CXCL9_FOM1
1232	cg14607642	-0.000953915924725292	CXCL9_FOM1
1233	cg14615807	-0.000458637766058006	CXCL9_FOM1
1234	cg14654471	-0.0027173277806538	CXCL9_FOM1
1235	cg14656441	-0.00615814419042379	CXCL9_FOM1
1236	cg14659662	-0.00140969889792116	CXCL9_FOM1
1237	cg14661959	0.00180991325713452	CXCL9_FOM1
1238	cg14663208	-0.000234930684129938	CXCL9_FOM1
1239	cg14669863	0.00302202977059643	CXCL9_FOM1
1240	cg14713137	-0.00238735522853231	CXCL9_FOM1
1241	cg14781242	0.00157921190112983	CXCL9_FOM1
1242	cg14789818	0.00129783367920416	CXCL9_FOM1
1243	cg14830002	-0.00578372958816206	CXCL9_FOM1
1244	cg14830045	0.00301396280797811	CXCL9_FOM1
1245	cg14854474	0.00109216648979525	CXCL9_FOM1
1246	cg14856563	-0.0073954101388782	CXCL9_FOM1
1247	cg14859874	0.00768483491245596	CXCL9_FOM1
1248	cg14911856	-0.00150640190382155	CXCL9_FOM1
1249	cg14974223	-4.44182067042239e-05	CXCL9_FOM1
1250	cg14993491	0.00254816180506427	CXCL9_FOM1
1251	cg15014975	0.00613013449710057	CXCL9_FOM1
1252	cg15060081	0.000576165673829714	CXCL9_FOM1
1253	cg15075357	-0.00279262703727148	CXCL9_FOM1
1254	cg15198094	-0.00128847226721314	CXCL9_FOM1
1255	cg15209440	-0.000218993701287729	CXCL9_FOM1
1256	cg15358723	0.000385273588429173	CXCL9_FOM1
1257	cg15374686	0.00453519559458313	CXCL9_FOM1
1258	cg15392844	0.000421732542909225	CXCL9_FOM1
1259	cg15447017	-0.000163010777000341	CXCL9_FOM1
1260	cg15448220	-0.000861704152471142	CXCL9_FOM1
1261	cg15483381	-0.000702295103909645	CXCL9_FOM1
1262	cg15498134	-0.00279232128844249	CXCL9_FOM1
1263	cg15556380	-0.000202167918253528	CXCL9_FOM1
1264	cg15557309	-0.000294135387398241	CXCL9_FOM1
1265	cg15564619	0.00180284153716482	CXCL9_FOM1
1266	cg15572325	-0.000998409987695294	CXCL9_FOM1
1267	cg15589354	-0.00146155422138415	CXCL9_FOM1
1268	cg15591803	-0.000880007421908808	CXCL9_FOM1
1269	cg15601452	0.000627160515972067	CXCL9_FOM1
1270	cg15603964	-0.00289722258500629	CXCL9_FOM1
1271	cg15622158	0.00361046512721478	CXCL9_FOM1
1272	cg15641364	0.00304997022949444	CXCL9_FOM1
1273	cg15718932	0.000437591113534237	CXCL9_FOM1
1274	cg15824100	0.00187592740349279	CXCL9_FOM1
1275	cg15829969	-0.00208929257993195	CXCL9_FOM1
1276	cg15895398	0.00581130375083718	CXCL9_FOM1
1277	cg15897635	-0.000854121336724272	CXCL9_FOM1
1278	cg15930380	-0.00392104545714921	CXCL9_FOM1
1279	cg15962314	-5.42150295259697e-05	CXCL9_FOM1
1280	cg15998609	-0.00194021146755309	CXCL9_FOM1
1281	cg16037569	-0.000192393236327756	CXCL9_FOM1
1282	cg16037711	-0.001081314945571	CXCL9_FOM1
1283	cg16040564	-0.00295756890960634	CXCL9_FOM1
1284	cg16046605	-0.00266629055742447	CXCL9_FOM1
1285	cg16058430	-0.00308928780613341	CXCL9_FOM1
1286	cg16101008	5.45385035582285e-05	CXCL9_FOM1
1287	cg16105510	0.00123933849153764	CXCL9_FOM1
1288	cg16108580	0.000548155347920687	CXCL9_FOM1
1289	cg16112880	-0.0237471264754301	CXCL9_FOM1
1290	cg16137147	0.000627514645488703	CXCL9_FOM1
1291	cg16139006	-0.000379031285082499	CXCL9_FOM1
1292	cg16162930	0.00142723902281635	CXCL9_FOM1
1293	cg16166968	-0.00152437976318081	CXCL9_FOM1
1294	cg16241309	-1.0501860449183e-05	CXCL9_FOM1
1295	cg16248798	-0.00139070453031511	CXCL9_FOM1
1296	cg16265859	0.00117638787156333	CXCL9_FOM1
1297	cg16322792	-0.00874632387592079	CXCL9_FOM1
1298	cg16355231	-0.00100060709778656	CXCL9_FOM1
1299	cg16360868	0.0040203313374903	CXCL9_FOM1
1300	cg16490124	0.0145329337117914	CXCL9_FOM1
1301	cg16512390	-0.0074553996837657	CXCL9_FOM1
1302	cg16558994	-0.00751426490983071	CXCL9_FOM1
1303	cg16562486	-0.000388855648564189	CXCL9_FOM1
1304	cg16574962	2.19387927782132e-05	CXCL9_FOM1
1305	cg16590190	0.00314027778422118	CXCL9_FOM1
1306	cg16603046	0.0024277548928457	CXCL9_FOM1
1307	cg16675926	-0.00355210219350059	CXCL9_FOM1
1308	cg16694785	-0.00407036756255033	CXCL9_FOM1
1309	cg16700716	-0.00133496574020287	CXCL9_FOM1
1310	cg16735509	-0.00145600700535498	CXCL9_FOM1
1311	cg16814483	-0.00446564381557551	CXCL9_FOM1
1312	cg16906964	-0.00507796306204279	CXCL9_FOM1
1313	cg16911672	0.000393845265388775	CXCL9_FOM1
1314	cg16926920	-0.000305021936133249	CXCL9_FOM1
1315	cg16991637	-0.0136155828619567	CXCL9_FOM1
1316	cg17001333	-0.00615894921611953	CXCL9_FOM1
1317	cg17004733	0.00131836126535564	CXCL9_FOM1
1318	cg17008160	-0.000138642989905989	CXCL9_FOM1
1319	cg17014095	-0.00198050276248422	CXCL9_FOM1
1320	cg17039722	0.00087980020056274	CXCL9_FOM1
1321	cg17077180	-0.00287036291204399	CXCL9_FOM1
1322	cg17095731	-0.0007022865186951	CXCL9_FOM1
1323	cg17096979	-0.00304994927818189	CXCL9_FOM1
1324	cg17143291	-0.0135390428414795	CXCL9_FOM1
1325	cg17167852	0.000494589912795534	CXCL9_FOM1
1326	cg17168771	0.00178938902027071	CXCL9_FOM1
1327	cg17171539	-0.00131164398768872	CXCL9_FOM1
1328	cg17172851	0.000110306078014921	CXCL9_FOM1
1329	cg17178900	0.000196879415727537	CXCL9_FOM1
1330	cg17183232	0.000209798104094802	CXCL9_FOM1
1331	cg17217296	0.000933225183392503	CXCL9_FOM1
1332	cg17218026	-0.000711685768507736	CXCL9_FOM1
1333	cg17239057	0.00134850157954833	CXCL9_FOM1
1334	cg17241310	0.000462569384772182	CXCL9_FOM1
1335	cg17245996	0.000188965263858631	CXCL9_FOM1
1336	cg17269596	0.00380859083267708	CXCL9_FOM1
1337	cg17279365	-0.00322394257867645	CXCL9_FOM1
1338	cg17330765	0.000866226891041146	CXCL9_FOM1
1339	cg17434154	0.00542501338930668	CXCL9_FOM1
1340	cg17475733	-0.00139745174182	CXCL9_FOM1
1341	cg17476910	-0.000285561551966151	CXCL9_FOM1
1342	cg17503596	-0.000920263191800045	CXCL9_FOM1
1343	cg17516825	-0.000259568937331817	CXCL9_FOM1
1344	cg17545182	0.00787822382300795	CXCL9_FOM1
1345	cg17711754	-0.00216449644914936	CXCL9_FOM1
1346	cg17717357	-0.00105601757828802	CXCL9_FOM1
1347	cg17759224	-0.00311160241428031	CXCL9_FOM1
1348	cg17810781	0.00719041275163504	CXCL9_FOM1
1349	cg17826956	-0.000952674027752603	CXCL9_FOM1
1350	cg17841765	-0.00282347703316442	CXCL9_FOM1
1351	cg17856063	0.00595719306609451	CXCL9_FOM1
1352	cg17866181	-0.000467666195660159	CXCL9_FOM1
1353	cg17873612	-0.000872613214572394	CXCL9_FOM1
1354	cg17876456	-7.57050059413235e-06	CXCL9_FOM1
1355	cg17877600	-0.000889386038042828	CXCL9_FOM1
1356	cg17879856	-0.000111901562536713	CXCL9_FOM1
1357	cg17927613	-4.28401534179804e-05	CXCL9_FOM1
1358	cg17951978	0.00349400725026507	CXCL9_FOM1
1359	cg17974166	-0.000454758310705527	CXCL9_FOM1
1360	cg17986341	-0.000505387378147099	CXCL9_FOM1
1361	cg18027831	-0.00191925171715669	CXCL9_FOM1
1362	cg18126097	-0.000110879447198999	CXCL9_FOM1
1363	cg18137779	0.0062448833610937	CXCL9_FOM1
1364	cg18149207	0.00130450298864343	CXCL9_FOM1
1365	cg18192074	5.45057294055524e-05	CXCL9_FOM1
1366	cg18235051	-0.00407585353535415	CXCL9_FOM1
1367	cg18235937	0.00431979138644383	CXCL9_FOM1
1368	cg18270687	0.00279900180102559	CXCL9_FOM1
1369	cg18277005	0.000689653920836681	CXCL9_FOM1
1370	cg18285337	-0.0175896870245928	CXCL9_FOM1
1371	cg18322510	-0.000593705715498058	CXCL9_FOM1
1372	cg18323236	-0.000230094682641022	CXCL9_FOM1
1373	cg18345456	0.00163283047115592	CXCL9_FOM1
1374	cg18346634	-0.00053241903219115	CXCL9_FOM1
1375	cg18391209	0.00109758869557179	CXCL9_FOM1
1376	cg18418928	0.00128492751664426	CXCL9_FOM1
1377	cg18438591	6.68226822745387e-05	CXCL9_FOM1
1378	cg18451016	-0.012913900527127	CXCL9_FOM1
1379	cg18477163	-0.00371082164622536	CXCL9_FOM1
1380	cg18644793	0.00281065618436928	CXCL9_FOM1
1381	cg18646208	-0.00154712014714648	CXCL9_FOM1
1382	cg18756931	-0.00529008055505232	CXCL9_FOM1
1383	cg18861119	-0.000645622223123271	CXCL9_FOM1
1384	cg18865685	0.00970140492958243	CXCL9_FOM1
1385	cg18931815	-0.0006529437152839	CXCL9_FOM1
1386	cg18938313	0.00109708280706141	CXCL9_FOM1
1387	cg18947954	0.000165297991554971	CXCL9_FOM1
1388	cg19018051	0.000241109516016201	CXCL9_FOM1
1389	cg19020666	-0.00114413057565545	CXCL9_FOM1
1390	cg19158124	0.000871173349327657	CXCL9_FOM1
1391	cg19261426	-0.000127250237242192	CXCL9_FOM1
1392	cg19263494	0.00698445444893802	CXCL9_FOM1
1393	cg19315261	0.00183136593164279	CXCL9_FOM1
1394	cg19321979	0.00507966199054644	CXCL9_FOM1
1395	cg19342782	0.00326442783846742	CXCL9_FOM1
1396	cg19372602	0.000201034906678157	CXCL9_FOM1
1397	cg19404444	0.00102332845624778	CXCL9_FOM1
1398	cg19405842	-0.00874811800970317	CXCL9_FOM1
1399	cg19629430	-0.00551682735440122	CXCL9_FOM1
1400	cg19637330	0.0100766996889559	CXCL9_FOM1
1401	cg19638572	6.66142467185036e-05	CXCL9_FOM1
1402	cg19678111	-0.00130470816616841	CXCL9_FOM1
1403	cg19694465	-0.00110811560510941	CXCL9_FOM1
1404	cg19706390	-0.0028596909599939	CXCL9_FOM1
1405	cg19712078	0.00194946549653534	CXCL9_FOM1
1406	cg19718359	-0.000246503086939198	CXCL9_FOM1
1407	cg19730248	-0.00277033080246269	CXCL9_FOM1
1408	cg19731194	0.00626858798664173	CXCL9_FOM1
1409	cg19750824	-0.00727821065267626	CXCL9_FOM1
1410	cg19764418	-0.000796680119196673	CXCL9_FOM1
1411	cg19777664	0.00246465288616366	CXCL9_FOM1
1412	cg19862389	-8.35054553709279e-05	CXCL9_FOM1
1413	cg20060759	-0.00147914398373547	CXCL9_FOM1
1414	cg20141108	-2.9956237877234e-05	CXCL9_FOM1
1415	cg20146241	0.000991395424488545	CXCL9_FOM1
1416	cg20151401	-0.00752935843734369	CXCL9_FOM1
1417	cg20152088	-0.00176336068703399	CXCL9_FOM1
1418	cg20167074	0.00203045320619486	CXCL9_FOM1
1419	cg20200200	0.0036628840587019	CXCL9_FOM1
1420	cg20252997	-0.0040770211399105	CXCL9_FOM1
1421	cg20277126	0.00249825826415106	CXCL9_FOM1
1422	cg20299670	0.00280084209125645	CXCL9_FOM1
1423	cg20387429	0.000561327755763284	CXCL9_FOM1
1424	cg20411935	-0.00205374970574841	CXCL9_FOM1
1425	cg20413202	-0.00646646023330796	CXCL9_FOM1
1426	cg20429981	0.00138881449346749	CXCL9_FOM1
1427	cg20433858	0.00471053980411801	CXCL9_FOM1
1428	cg20434152	-0.000718948043544495	CXCL9_FOM1
1429	cg20434529	0.000345365506228754	CXCL9_FOM1
1430	cg20460771	-0.000145932834518147	CXCL9_FOM1
1431	cg20507276	0.00187649010568219	CXCL9_FOM1
1432	cg20544808	0.0012850366396258	CXCL9_FOM1
1433	cg20570464	-0.00245084153899168	CXCL9_FOM1
1434	cg20678988	0.0106028306666322	CXCL9_FOM1
1435	cg20699340	0.00229091852570211	CXCL9_FOM1
1436	cg20701556	-0.00175413247137238	CXCL9_FOM1
1437	cg20703997	0.000924867725887506	CXCL9_FOM1
1438	cg20744756	-0.00159165966337518	CXCL9_FOM1
1439	cg20745381	0.000729841375952324	CXCL9_FOM1
1440	cg20775316	-0.00470006995206578	CXCL9_FOM1
1441	cg20784841	-0.00285526929556842	CXCL9_FOM1
1442	cg20812370	-0.000510182500985023	CXCL9_FOM1
1443	cg20823859	0.00181242439692493	CXCL9_FOM1
1444	cg20848218	0.000102666622198029	CXCL9_FOM1
1445	cg20939768	-9.31133077631621e-05	CXCL9_FOM1
1446	cg20941758	0.00235583674111095	CXCL9_FOM1
1447	cg20945232	0.000466603608546735	CXCL9_FOM1
1448	cg20971488	4.30400348871275e-05	CXCL9_FOM1
1449	cg20987072	-0.00995248197748272	CXCL9_FOM1
1450	cg20991152	0.00649633593881308	CXCL9_FOM1
1451	cg20991723	-0.00403319451747502	CXCL9_FOM1
1452	cg21139639	-0.00235474712458636	CXCL9_FOM1
1453	cg21158528	0.00112562246030427	CXCL9_FOM1
1454	cg21209485	-0.00405960254569219	CXCL9_FOM1
1455	cg21220721	-0.00240173219665967	CXCL9_FOM1
1456	cg21245975	-0.00503456931075885	CXCL9_FOM1
1457	cg21262649	-0.000379879962276356	CXCL9_FOM1
1458	cg21263664	-0.00572094442530907	CXCL9_FOM1
1459	cg21264521	-0.0010487624957888	CXCL9_FOM1
1460	cg21297282	-0.0021617538328219	CXCL9_FOM1
1461	cg21301505	-0.000751738136602254	CXCL9_FOM1
1462	cg21388339	-0.00912726874208978	CXCL9_FOM1
1463	cg21440084	-0.0043941270311433	CXCL9_FOM1
1464	cg21534299	-0.000550807023216591	CXCL9_FOM1
1465	cg21577836	0.00224577845781445	CXCL9_FOM1
1466	cg21808258	0.0006473261312123	CXCL9_FOM1
1467	cg21827809	-0.00209962426024545	CXCL9_FOM1
1468	cg21829239	0.00051580667372742	CXCL9_FOM1
1469	cg21829336	-0.000359656543633049	CXCL9_FOM1
1470	cg21859562	0.000951470650918962	CXCL9_FOM1
1471	cg21860360	-0.00903238743974408	CXCL9_FOM1
1472	cg21880888	0.000332332465092229	CXCL9_FOM1
1473	cg21936179	0.00202017743027555	CXCL9_FOM1
1474	cg21937395	-0.00047639242097005	CXCL9_FOM1
1475	cg22077361	-0.000505575888246696	CXCL9_FOM1
1476	cg22162757	-0.000939654654781957	CXCL9_FOM1
1477	cg22237495	0.000435368906073758	CXCL9_FOM1
1478	cg22333412	-0.004858401569335	CXCL9_FOM1
1479	cg22367705	0.00318431080550534	CXCL9_FOM1
1480	cg22372182	-0.00220709586257204	CXCL9_FOM1
1481	cg22450662	-0.000234951886763755	CXCL9_FOM1
1482	cg22451657	0.00178941357133701	CXCL9_FOM1
1483	cg22482502	0.000709785913846933	CXCL9_FOM1
1484	cg22504140	0.00159471938930582	CXCL9_FOM1
1485	cg22505202	0.00495873302612066	CXCL9_FOM1
1486	cg22508928	-0.000941478437285939	CXCL9_FOM1
1487	cg22512670	-0.000978843314905778	CXCL9_FOM1
1488	cg22525715	0.0013403920402334	CXCL9_FOM1
1489	cg22525895	0.00279637451805006	CXCL9_FOM1
1490	cg22534374	0.000898980512067665	CXCL9_FOM1
1491	cg22610434	0.000325976645244152	CXCL9_FOM1
1492	cg22670128	0.0010180162097007	CXCL9_FOM1
1493	cg22671717	-0.00140379039941026	CXCL9_FOM1
1494	cg22697853	0.000345342651375056	CXCL9_FOM1
1495	cg22700015	-0.00814440963698302	CXCL9_FOM1
1496	cg22730047	0.000865646421127611	CXCL9_FOM1
1497	cg22776392	0.00145943063032479	CXCL9_FOM1
1498	cg22795059	0.000529580952672708	CXCL9_FOM1
1499	cg22800722	-0.000148928440362043	CXCL9_FOM1
1500	cg22816091	0.00905787343091706	CXCL9_FOM1
1501	cg23010629	-4.01108898568664e-05	CXCL9_FOM1
1502	cg23019889	0.0108806802923557	CXCL9_FOM1
1503	cg23038277	0.000785270860022348	CXCL9_FOM1
1504	cg23038594	0.000304762086750912	CXCL9_FOM1
1505	cg23082281	-0.0018012074240372	CXCL9_FOM1
1506	cg23084506	0.00578509448959393	CXCL9_FOM1
1507	cg23106045	-0.00114849255570334	CXCL9_FOM1
1508	cg23109559	-0.0025110470123347	CXCL9_FOM1
1509	cg23112672	-0.000739807115858599	CXCL9_FOM1
1510	cg23131777	0.0034698547366445	CXCL9_FOM1
1511	cg23166773	-0.000557297447306712	CXCL9_FOM1
1512	cg23209941	0.00192478746618327	CXCL9_FOM1
1513	cg23262094	4.65103215366759e-05	CXCL9_FOM1
1514	cg23350716	0.00471514278875959	CXCL9_FOM1
1515	cg23564471	-0.000111587644916276	CXCL9_FOM1
1516	cg23619357	-0.00182542492033058	CXCL9_FOM1
1517	cg23627828	0.000760894824144041	CXCL9_FOM1
1518	cg23633547	-0.00196080443391233	CXCL9_FOM1
1519	cg23635910	0.00313926852816035	CXCL9_FOM1
1520	cg23656015	-0.0011843307526238	CXCL9_FOM1
1521	cg23660064	0.000701084080975086	CXCL9_FOM1
1522	cg23681001	-0.0123604651277775	CXCL9_FOM1
1523	cg23691223	0.00160550823021182	CXCL9_FOM1
1524	cg23712594	0.00188403955102986	CXCL9_FOM1
1525	cg23713600	-0.000339675091667705	CXCL9_FOM1
1526	cg23732845	6.78732400662046e-05	CXCL9_FOM1
1527	cg23738345	-5.94815365897617e-07	CXCL9_FOM1
1528	cg23840854	0.00474700568032322	CXCL9_FOM1
1529	cg23847109	0.00340599927324188	CXCL9_FOM1
1530	cg23887776	0.00140576623059319	CXCL9_FOM1
1531	cg23887839	0.00943397695194727	CXCL9_FOM1
1532	cg23894439	-0.000280346510104141	CXCL9_FOM1
1533	cg23911417	-0.000466676673466857	CXCL9_FOM1
1534	cg23919742	-0.00403504605003408	CXCL9_FOM1
1535	cg23921459	-4.23278714664015e-05	CXCL9_FOM1
1536	cg23954153	0.00140711977207557	CXCL9_FOM1
1537	cg23961843	0.0125379038748457	CXCL9_FOM1
1538	cg23970458	-0.00120214057733059	CXCL9_FOM1
1539	cg23988964	0.000169608109309058	CXCL9_FOM1
1540	cg23991358	-0.00107930144372238	CXCL9_FOM1
1541	cg24001314	0.00304171881237627	CXCL9_FOM1
1542	cg24003560	-0.00223309962240192	CXCL9_FOM1
1543	cg24051749	0.027195179988372	CXCL9_FOM1
1544	cg24057775	-0.00157059667933987	CXCL9_FOM1
1545	cg24107728	0.00100484775239145	CXCL9_FOM1
1546	cg24139874	0.00125250939840102	CXCL9_FOM1
1547	cg24145109	0.000496152171696062	CXCL9_FOM1
1548	cg24153574	0.000862939276510938	CXCL9_FOM1
1549	cg24253618	0.0031089068155306	CXCL9_FOM1
1550	cg24293507	0.000497040834787983	CXCL9_FOM1
1551	cg24325314	0.00409194845205578	CXCL9_FOM1
1552	cg24344074	-0.000799028150792303	CXCL9_FOM1
1553	cg24364827	0.00044851448448262	CXCL9_FOM1
1554	cg24365837	0.0013419747990657	CXCL9_FOM1
1555	cg24393673	-0.00077592799132636	CXCL9_FOM1
1556	cg24449463	-0.00235197220271328	CXCL9_FOM1
1557	cg24466241	0.000725333377068152	CXCL9_FOM1
1558	cg24501381	0.00225366185228626	CXCL9_FOM1
1559	cg24513014	-0.00191461086514014	CXCL9_FOM1
1560	cg24550560	-0.00024538753915549	CXCL9_FOM1
1561	cg24552697	-0.000608615784744269	CXCL9_FOM1
1562	cg24557048	-0.000162191795432812	CXCL9_FOM1
1563	cg24580199	-0.00164736780536953	CXCL9_FOM1
1564	cg24645149	-0.00200690350007733	CXCL9_FOM1
1565	cg24687529	-0.000465658448442875	CXCL9_FOM1
1566	cg24693478	-0.00169095795864103	CXCL9_FOM1
1567	cg24699985	-0.00133788590259099	CXCL9_FOM1
1568	cg24709531	0.00354093963969739	CXCL9_FOM1
1569	cg24806066	-0.00149818323038675	CXCL9_FOM1
1570	cg24846009	-0.00407848025384632	CXCL9_FOM1
1571	cg24849736	-0.000170858268947908	CXCL9_FOM1
1572	cg24853868	-0.000238693777341019	CXCL9_FOM1
1573	cg24860169	0.00152220432703199	CXCL9_FOM1
1574	cg24867790	-0.00138439157006114	CXCL9_FOM1
1575	cg24875000	4.64540852723455e-05	CXCL9_FOM1
1576	cg24878051	0.00048595315433242	CXCL9_FOM1
1577	cg24925741	-0.00498111293174544	CXCL9_FOM1
1578	cg24953596	0.00307554111896792	CXCL9_FOM1
1579	cg24955743	0.000795150761743568	CXCL9_FOM1
1580	cg24998527	0.00897294159665301	CXCL9_FOM1
1581	cg25010752	-0.00394286996909364	CXCL9_FOM1
1582	cg25031061	0.000393724725643944	CXCL9_FOM1
1583	cg25036710	0.000964458380333798	CXCL9_FOM1
1584	cg25103337	-0.000558965754518719	CXCL9_FOM1
1585	cg25104727	0.00847107921465152	CXCL9_FOM1
1586	cg25137787	-0.00240021019485822	CXCL9_FOM1
1587	cg25138412	-0.00363592064706527	CXCL9_FOM1
1588	cg25139084	0.00133095985129298	CXCL9_FOM1
1589	cg25140783	0.000260445382587832	CXCL9_FOM1
1590	cg25150572	-0.000294777064751371	CXCL9_FOM1
1591	cg25187161	-0.00155750605107702	CXCL9_FOM1
1592	cg25197238	-7.50646615654051e-05	CXCL9_FOM1
1593	cg25200182	0.000706635779116551	CXCL9_FOM1
1594	cg25208677	-0.00200935497169048	CXCL9_FOM1
1595	cg25280720	0.00337666631182832	CXCL9_FOM1
1596	cg25302284	0.00106219371477317	CXCL9_FOM1
1597	cg25303761	-0.0092477818023949	CXCL9_FOM1
1598	cg25318364	-0.000155452369639066	CXCL9_FOM1
1599	cg25320328	-0.000397878246929548	CXCL9_FOM1
1600	cg25320780	-0.000378813530233654	CXCL9_FOM1
1601	cg25408008	-0.000333587900060667	CXCL9_FOM1
1602	cg25465065	0.00525138618861298	CXCL9_FOM1
1603	cg25593194	-0.00686780700100299	CXCL9_FOM1
1604	cg25599129	-0.000493495261251476	CXCL9_FOM1
1605	cg25619287	-0.000281873983797331	CXCL9_FOM1
1606	cg25771854	-0.00476838543969286	CXCL9_FOM1
1607	cg25773262	0.00226707321939523	CXCL9_FOM1
1608	cg25839807	-0.000965147408904555	CXCL9_FOM1
1609	cg25841309	-0.00167720213972538	CXCL9_FOM1
1610	cg25880954	-0.00519555043847978	CXCL9_FOM1
1611	cg25978327	0.000691441528536192	CXCL9_FOM1
1612	cg26005232	0.000728597815516041	CXCL9_FOM1
1613	cg26010028	0.00238646712679259	CXCL9_FOM1
1614	cg26034147	-0.00566275947708469	CXCL9_FOM1
1615	cg26035071	0.00799069504726836	CXCL9_FOM1
1616	cg26038582	-0.00156461821681127	CXCL9_FOM1
1617	cg26112661	0.0032899965553266	CXCL9_FOM1
1618	cg26118326	0.00206522051624696	CXCL9_FOM1
1619	cg26220594	0.00499316942346902	CXCL9_FOM1
1620	cg26246880	-0.00802725012545621	CXCL9_FOM1
1621	cg26247646	0.00280361692464059	CXCL9_FOM1
1622	cg26315985	0.00271798152239522	CXCL9_FOM1
1623	cg26353598	-0.000627006232103433	CXCL9_FOM1
1624	cg26407558	-0.00102230449008242	CXCL9_FOM1
1625	cg26411822	0.000913324799264694	CXCL9_FOM1
1626	cg26412358	0.000738169189497522	CXCL9_FOM1
1627	cg26419869	-0.000636796028300576	CXCL9_FOM1
1628	cg26422465	0.00171026806602867	CXCL9_FOM1
1629	cg26429169	0.00115131284561989	CXCL9_FOM1
1630	cg26430365	-0.000786984150514935	CXCL9_FOM1
1631	cg26518628	3.96590986047721e-05	CXCL9_FOM1
1632	cg26536593	-0.00234089936307469	CXCL9_FOM1
1633	cg26553501	-0.00270661530791879	CXCL9_FOM1
1634	cg26557896	0.000138068317471279	CXCL9_FOM1
1635	cg26568372	0.00033350170262683	CXCL9_FOM1
1636	cg26653401	0.00331582282129294	CXCL9_FOM1
1637	cg26659404	0.00161036946855922	CXCL9_FOM1
1638	cg26659797	0.00332890289514048	CXCL9_FOM1
1639	cg26692749	0.00117086401239528	CXCL9_FOM1
1640	cg26810966	-0.00734471852046145	CXCL9_FOM1
1641	cg26822728	-0.00116928007308919	CXCL9_FOM1
1642	cg26824678	0.00894838734009622	CXCL9_FOM1
1643	cg26860848	-0.00120745167582155	CXCL9_FOM1
1644	cg26906273	-0.000135616817988435	CXCL9_FOM1
1645	cg26908109	-0.000225351628054895	CXCL9_FOM1
1646	cg26908356	-0.0226779002142747	CXCL9_FOM1
1647	cg26924218	-0.00321848642030497	CXCL9_FOM1
1648	cg26933866	0.00167018880099294	CXCL9_FOM1
1649	cg27056132	-0.00150628409731491	CXCL9_FOM1
1650	cg27170141	-0.00185551828485077	CXCL9_FOM1
1651	cg27264322	-0.003649021304956	CXCL9_FOM1
1652	cg27304549	-0.00275771056742118	CXCL9_FOM1
1653	cg27331233	0.00183271512857373	CXCL9_FOM1
1654	cg27391816	-0.00112767326665014	CXCL9_FOM1
1655	cg27451587	-0.00397004986506137	CXCL9_FOM1
1656	cg27522154	0.000167840396627593	CXCL9_FOM1
1657	cg27557134	-0.00163089835437228	CXCL9_FOM1
1658	cg27567580	0.00258723080099422	CXCL9_FOM1
1659	cg27571590	-0.00279964529067839	CXCL9_FOM1
1660	cg27582527	-0.00096565067676889	CXCL9_FOM1
1661	cg27636676	-0.00188762110995328	CXCL9_FOM1
1662	ch.1.705736F	0.00443669455073371	CXCL9_FOM1
1663	ch.1.4784808F	-0.000494443956445571	CXCL9_FOM1
1664	cg00005847	0.00148495345080563	CXCL9_FOM1
1665	cg00011239	0.000765788560208052	CXCL9_FOM1
1666	cg00046336	-0.00338459226599638	CXCL9_FOM1
1667	cg00074471	0.000705887817790931	CXCL9_FOM1
1668	cg00076774	0.00432722235859472	CXCL9_FOM1
1669	cg00094744	-0.0034393210780315	CXCL9_FOM1
1670	cg00113096	-0.000114695613446202	CXCL9_FOM1
1671	cg00162952	-0.0012553715340373	CXCL9_FOM1
1672	cg00215611	-0.000578821551511997	CXCL9_FOM1
1673	cg00255882	0.00151021444977592	CXCL9_FOM1
1674	cg00271807	-0.0112156934714454	CXCL9_FOM1
1675	cg00295485	0.00104508822266272	CXCL9_FOM1
1676	cg00310201	0.00111966854294249	CXCL9_FOM1
1677	cg00409049	-0.00239784357457663	CXCL9_FOM1
1678	cg00442205	-0.00956944852226557	CXCL9_FOM1
1679	cg00450015	0.000442565059203629	CXCL9_FOM1
1680	cg00469797	-0.000911170945054868	CXCL9_FOM1
1681	cg00474373	0.00647264026398065	CXCL9_FOM1
1682	cg00484711	0.0064159332526711	CXCL9_FOM1
1683	cg00495035	-6.97274146622738e-06	CXCL9_FOM1
1684	cg00522231	0.00477913179981101	CXCL9_FOM1
1685	cg00523161	0.00209029829677378	CXCL9_FOM1
1686	cg00566209	0.00454509264681064	CXCL9_FOM1
1687	cg00568384	-0.00599354668364243	CXCL9_FOM1
1688	cg00676801	-0.000521271027569035	CXCL9_FOM1
1689	cg00686453	0.001645269028448	CXCL9_FOM1
1690	cg00701946	-0.000200100023387697	CXCL9_FOM1
1691	cg00762705	-0.00106565254059862	CXCL9_FOM1
1692	cg00772991	-0.000874876270155303	CXCL9_FOM1
1693	cg00790071	0.00141021714950269	CXCL9_FOM1
1694	cg00810971	7.95124712650601e-06	CXCL9_FOM1
1695	cg00811334	0.00235914448452271	CXCL9_FOM1
1696	cg00866836	-0.0017968431710691	CXCL9_FOM1
1697	cg00881894	0.00365404038309521	CXCL9_FOM1
1698	cg00956987	0.000730277070034398	CXCL9_FOM1
1699	cg00980980	0.00122050275153451	CXCL9_FOM1
1700	cg01013522	-0.00728686316613528	CXCL9_FOM1
1701	cg01072786	0.00499544486673966	CXCL9_FOM1
1702	cg01105403	-0.00128926841724314	CXCL9_FOM1
1703	cg01111179	0.0011482977025299	CXCL9_FOM1
1704	cg01113246	-0.000512452602946987	CXCL9_FOM1
1705	cg01124477	-0.00414742339816566	CXCL9_FOM1
1706	cg01152019	-0.00341770447093598	CXCL9_FOM1
1707	cg01176715	-0.000103423309883764	CXCL9_FOM1
1708	cg01188578	0.00293643293052703	CXCL9_FOM1
1709	cg01217071	-0.00190754251634236	CXCL9_FOM1
1710	cg01227744	-0.000552381102392831	CXCL9_FOM1
1711	cg01244270	-0.001435163851556	CXCL9_FOM1
1712	cg01273330	-0.00423424145926454	CXCL9_FOM1
1713	cg01297806	-0.000911481849417992	CXCL9_FOM1
1714	cg01329789	-0.00487534364671483	CXCL9_FOM1
1715	cg01331772	0.000491869657328739	CXCL9_FOM1
1716	cg01352656	-0.00362353888038835	CXCL9_FOM1
1717	cg01378826	0.00205588630756653	CXCL9_FOM1
1718	cg01387450	-0.00468145918356389	CXCL9_FOM1
1719	cg01445411	-0.00308647724486794	CXCL9_FOM1
1720	cg01447475	0.00123367851597316	CXCL9_FOM1
1721	cg01494994	0.00421354548734331	CXCL9_FOM1
1722	cg01594260	-0.0140477907654916	CXCL9_FOM1
1723	cg01598371	-0.000321928105762194	CXCL9_FOM1
1724	cg01611223	0.000260845023854774	CXCL9_FOM1
1725	cg01620164	-0.00697895261548973	CXCL9_FOM1
1726	cg01703971	0.00204750752461253	CXCL9_FOM1
1727	cg01773642	0.000178953775683849	CXCL9_FOM1
1728	cg01783736	0.0130228659900677	CXCL9_FOM1
1729	cg01786048	-0.00637719359911331	CXCL9_FOM1
1730	cg01866178	3.01059315092918e-05	CXCL9_FOM1
1731	cg01876338	-0.000433857652251184	CXCL9_FOM1
1732	cg01877816	-0.000476806933677274	CXCL9_FOM1
1733	cg01899355	0.000935786335012137	CXCL9_FOM1
1734	cg01953317	-0.000227049506010851	CXCL9_FOM1
1735	cg01988299	0.0041054785694209	CXCL9_FOM1
1736	cg01997813	-0.000611519834423882	CXCL9_FOM1
1737	cg02059823	0.00557655035662395	CXCL9_FOM1
1738	cg02069095	-0.000821006050130884	CXCL9_FOM1
1739	cg02110909	0.000162745813251668	CXCL9_FOM1
1740	cg02165692	0.000278548374222876	CXCL9_FOM1
1741	cg02196655	-0.00280361716450282	CXCL9_FOM1
1742	cg02219197	0.000387209360621271	CXCL9_FOM1
1743	cg02244583	-0.00243276356654884	CXCL9_FOM1
1744	cg02273106	0.0012250808516223	CXCL9_FOM1
1745	cg02315450	-0.00472405735402735	CXCL9_FOM1
1746	cg02458875	-0.00224576818778316	CXCL9_FOM1
1747	cg02487130	0.00039494546593965	CXCL9_FOM1
1748	cg02527811	-0.00277917326434576	CXCL9_FOM1
1749	cg02563156	0.00191893177975083	CXCL9_FOM1
1750	cg02584498	-0.00217585435708642	CXCL9_FOM1
1751	cg02611848	0.000230235761795036	CXCL9_FOM1
1752	cg02629106	0.00192853419653371	CXCL9_FOM1
1753	cg02639108	-0.00511341665946197	CXCL9_FOM1
1754	cg02683731	-0.00359719907395117	CXCL9_FOM1
1755	cg02745784	-0.015029122867625	CXCL9_FOM1
1756	cg02765418	-0.00284824631584594	CXCL9_FOM1
1757	cg02819655	0.0167898805229125	CXCL9_FOM1
1758	cg02878414	0.00420637278145773	CXCL9_FOM1
1759	cg02901644	0.000462306085633979	CXCL9_FOM1
1760	cg02946570	0.00361840882856915	CXCL9_FOM1
1761	cg02952635	0.000597221775789255	CXCL9_FOM1
1762	cg02964555	-0.000660752342331638	CXCL9_FOM1
1763	cg03084983	-0.000533689046004726	CXCL9_FOM1
1764	cg03092930	-0.00406452638951649	CXCL9_FOM1
1765	cg03105556	0.000574526621908788	CXCL9_FOM1
1766	cg03132228	-0.00092155084426076	CXCL9_FOM1
1767	cg03219514	0.000934897330255664	CXCL9_FOM1
1768	cg03235479	-0.00108779258110512	CXCL9_FOM1
1769	cg03288922	0.00229544231555468	CXCL9_FOM1
1770	cg03340760	-0.00574010924092974	CXCL9_FOM1
1771	cg03345454	-0.00294812356300777	CXCL9_FOM1
1772	cg03350299	0.000722260684668893	CXCL9_FOM1
1773	cg03423813	0.000801800558150275	CXCL9_FOM1
1774	cg03437887	0.000484752023939109	CXCL9_FOM1
1775	cg03438909	-0.000449789303300434	CXCL9_FOM1
1776	cg03440414	0.00116110782086637	CXCL9_FOM1
1777	cg03475776	0.0109396768013368	CXCL9_FOM1
1778	cg03486991	0.00337080376628051	CXCL9_FOM1
1779	cg03489016	-0.00453428812130299	CXCL9_FOM1
1780	cg03563842	0.00103648282160177	CXCL9_FOM1
1781	cg03566527	-0.000812904963078046	CXCL9_FOM1
1782	cg03661054	0.000529256779375023	CXCL9_FOM1
1783	cg03687084	0.00324718360831503	CXCL9_FOM1
1784	cg03738707	-0.00249220549357813	CXCL9_FOM1
1785	cg03853134	0.00105488588735057	CXCL9_FOM1
1786	cg03888814	-0.000597077403559639	CXCL9_FOM1
1787	cg03892838	6.33458502545369e-06	CXCL9_FOM1
1788	cg03938978	-0.0117786612417255	CXCL9_FOM1
1789	cg03960811	0.000663433160830988	CXCL9_FOM1
1790	cg03997321	-0.000167881931023859	CXCL9_FOM1
1791	cg04003990	-0.00505967155807402	CXCL9_FOM1
1792	cg04034577	-0.000982814185902437	CXCL9_FOM1
1793	cg04036593	0.00125193744089403	CXCL9_FOM1
1794	cg04062218	-0.00103213973306429	CXCL9_FOM1
1795	cg04076766	-0.000580542925050089	CXCL9_FOM1
1796	cg04082016	-0.00227616315384568	CXCL9_FOM1
1797	cg04094838	0.00071966352167394	CXCL9_FOM1
1798	cg04131969	-0.0031833265850021	CXCL9_FOM1
1799	cg04202957	0.00105511564567436	CXCL9_FOM1
1800	cg04204221	0.00205526671589242	CXCL9_FOM1
1801	cg04280772	0.000966038613246722	CXCL9_FOM1
1802	cg04286558	-0.00360103033623976	CXCL9_FOM1
1803	cg04289314	-0.000228961764381545	CXCL9_FOM1
1804	cg04316537	-0.00223020713846501	CXCL9_FOM1
1805	cg04319694	-0.000125188600262217	CXCL9_FOM1
1806	cg04366076	0.00124557879774079	CXCL9_FOM1
1807	cg04400841	-0.000738333322638361	CXCL9_FOM1
1808	cg04459585	0.00264004182525479	CXCL9_FOM1
1809	cg04460961	0.00098856530965233	CXCL9_FOM1
1810	cg04505439	0.00101855351131678	CXCL9_FOM1
1811	cg04506342	-0.00032032861609796	CXCL9_FOM1
1812	cg04508606	-0.0230311911579263	CXCL9_FOM1
1813	cg04548156	0.00295484546644219	CXCL9_FOM1
1814	cg04572258	-0.00157731400205131	CXCL9_FOM1
1815	cg04621728	0.00056256368002764	CXCL9_FOM1
1816	cg04657183	-0.00113972415370769	CXCL9_FOM1
1817	cg04691576	0.00209782948086976	CXCL9_FOM1
1818	cg04752945	-0.000171910431890047	CXCL9_FOM1
1819	cg04757661	-0.0012233269398266	CXCL9_FOM1
1820	cg04781916	-0.00170615792358541	CXCL9_FOM1
1821	cg04790977	-0.000414899538788387	CXCL9_FOM1
1822	cg04791390	0.000695479579838306	CXCL9_FOM1
1823	cg04842553	0.00115092213230596	CXCL9_FOM1
1824	cg04855401	-0.000473552359022449	CXCL9_FOM1
1825	cg04879104	-0.00013141840685579	CXCL9_FOM1
1826	cg04883911	-0.000439502479200389	CXCL9_FOM1
1827	cg04944682	-0.000357680885263946	CXCL9_FOM1
1828	cg04944812	-0.0119801290856662	CXCL9_FOM1
1829	cg05023192	-0.00289603515589954	CXCL9_FOM1
1830	cg05034195	-0.000624294176105027	CXCL9_FOM1
1831	cg05062023	-0.0046400455012658	CXCL9_FOM1
1832	cg05092371	-0.0311778578304872	CXCL9_FOM1
1833	cg05136724	-0.0010954645879575	CXCL9_FOM1
1834	cg05158606	-0.00336093197214996	CXCL9_FOM1
1835	cg05224659	-0.000495814078553067	CXCL9_FOM1
1836	cg05236720	0.00345081918421473	CXCL9_FOM1
1837	cg05269440	-0.000264127279788971	CXCL9_FOM1
1838	cg05363871	-0.00226429990290819	CXCL9_FOM1
1839	cg05373263	0.00142503502838309	CXCL9_FOM1
1840	cg05385718	0.00692479534695435	CXCL9_FOM1
1841	cg05403744	-0.00386606456194844	CXCL9_FOM1
1842	cg05468156	0.00605386638345286	CXCL9_FOM1
1843	cg05492071	-0.00179981904000442	CXCL9_FOM1
1844	cg05531804	-5.01056962903852e-05	CXCL9_FOM1
1845	cg05570109	-0.0113359585570483	CXCL9_FOM1
1846	cg05590818	0.000738933740543491	CXCL9_FOM1
1847	cg05614072	0.000323880477993617	CXCL9_FOM1
1848	cg05692819	0.000213829069202791	CXCL9_FOM1
1849	cg05698294	-0.00136021953146822	CXCL9_FOM1
1850	cg05705140	0.00155451423462799	CXCL9_FOM1
1851	cg05842420	0.00142770121940957	CXCL9_FOM1
1852	cg05971102	-0.00884880044211335	CXCL9_FOM1
1853	cg05979020	0.00236571010826042	CXCL9_FOM1
1854	cg06039387	-0.000656478777366361	CXCL9_FOM1
1855	cg06047655	0.000142117664357724	CXCL9_FOM1
1856	cg06076512	-0.00132951854800049	CXCL9_FOM1
1857	cg06094745	0.00269297392161855	CXCL9_FOM1
1858	cg06125229	0.00153290704397876	CXCL9_FOM1
1859	cg06142341	0.00368560096732026	CXCL9_FOM1
1860	cg06143315	-0.00404772899662932	CXCL9_FOM1
1861	cg06153448	-0.00251662475400991	CXCL9_FOM1
1862	cg06173889	0.00210648443657804	CXCL9_FOM1
1863	cg06193597	0.00383018833099567	CXCL9_FOM1
1864	cg06201514	0.0115396164401345	CXCL9_FOM1
1865	cg06202737	-0.00222716378003805	CXCL9_FOM1
1866	cg06216650	-0.00100960552600657	CXCL9_FOM1
1867	cg06266189	0.0036821021661244	CXCL9_FOM1
1868	cg06274117	0.00148220146946661	CXCL9_FOM1
1869	cg06316886	0.00022831234628797	CXCL9_FOM1
1870	cg06318624	0.00100344678874041	CXCL9_FOM1
1871	cg06332335	-0.00166646815550295	CXCL9_FOM1
1872	cg06343686	0.000687101016927447	CXCL9_FOM1
1873	cg06351520	0.000376213075174631	CXCL9_FOM1
1874	cg06351682	0.000220109669383726	CXCL9_FOM1
1875	cg06468108	-0.00160586185729048	CXCL9_FOM1
1876	cg06471380	0.00684878398977523	CXCL9_FOM1
1877	cg06549275	0.00338009211815202	CXCL9_FOM1
1878	cg06634576	0.0135510195175282	CXCL9_FOM1
1879	cg06635952	-0.0006495554441961	CXCL9_FOM1
1880	cg06644428	0.000585703949057473	CXCL9_FOM1
1881	cg06699195	0.0027007269177038	CXCL9_FOM1
1882	cg06716325	-0.000751967758275938	CXCL9_FOM1
1883	cg06737250	-0.0051097520621783	CXCL9_FOM1
1884	cg06835125	-0.000278753190280628	CXCL9_FOM1
1885	cg06866839	0.000870924049681335	CXCL9_FOM1
1886	cg06888209	-0.000176237904334369	CXCL9_FOM1
1887	cg06969469	-0.00128839345170144	CXCL9_FOM1
1888	cg06974034	0.00398677140799281	CXCL9_FOM1
1889	cg07021052	-0.00394019805240523	CXCL9_FOM1
1890	cg07051654	-0.00103791057828443	CXCL9_FOM1
1891	cg07055315	-0.00304063558998739	CXCL9_FOM1
1892	cg07077965	0.000730127438900389	CXCL9_FOM1
1893	cg07085590	-0.000816592834042145	CXCL9_FOM1
1894	cg07143462	0.00126663021304941	CXCL9_FOM1
1895	cg07160793	0.00055709330757932	CXCL9_FOM1
1896	cg07176264	0.00155400398344565	CXCL9_FOM1
1897	cg07227024	0.00442305960075511	CXCL9_FOM1
1898	cg07287078	-0.00488429105313914	CXCL9_FOM1
1899	cg07319199	0.0026374546249266	CXCL9_FOM1
1900	cg07321354	0.000618736215724457	CXCL9_FOM1
1901	cg07412254	0.000625053698115797	CXCL9_FOM1
1902	cg07484739	0.00174722410435331	CXCL9_FOM1
1903	cg07485401	-0.00188249704089956	CXCL9_FOM1
1904	cg07488803	-0.000277135027198022	CXCL9_FOM1
1905	cg07490070	-0.00403852370061608	CXCL9_FOM1
1906	cg07594247	-0.00686151568473897	CXCL9_FOM1
1907	cg07642035	0.00129200143458554	CXCL9_FOM1
1908	cg07646083	-0.00436846903518276	CXCL9_FOM1
1909	cg07776049	0.00155236818900097	CXCL9_FOM1
1910	cg07792345	-0.000150765155173686	CXCL9_FOM1
1911	cg07794384	-0.0042568512774442	CXCL9_FOM1
1912	cg07857356	0.00170752081708502	CXCL9_FOM1
1913	cg07903023	0.00148905905292014	CXCL9_FOM1
1914	cg07916022	0.00082267738378924	CXCL9_FOM1
1915	cg07919181	0.00136505678564344	CXCL9_FOM1
1916	cg08022524	-0.000462701310690453	CXCL9_FOM1
1917	cg08077337	0.00171754615391097	CXCL9_FOM1
1918	cg08095377	0.0018204871912291	CXCL9_FOM1
1919	cg08110337	-0.000960448041331523	CXCL9_FOM1
1920	cg08146621	0.00644451929858182	CXCL9_FOM1
1921	cg08157292	-0.000756489963026943	CXCL9_FOM1
1922	cg08217910	0.00303626301494785	CXCL9_FOM1
1923	cg08373610	-0.0019498623231928	CXCL9_FOM1
1924	cg08444004	0.00544928650385493	CXCL9_FOM1
1925	cg08493051	-0.0041480650275478	CXCL9_FOM1
1926	cg08520690	-0.0048050853788629	CXCL9_FOM1
1927	cg08537127	0.00318127313375602	CXCL9_FOM1
1928	cg08551408	0.00166978028050074	CXCL9_FOM1
1929	cg08566455	0.000587976757289751	CXCL9_FOM1
1930	cg08726338	-0.000842195283455171	CXCL9_FOM1
1931	cg08800613	-0.0110692861735085	CXCL9_FOM1
1932	cg08802533	0.000838566767046617	CXCL9_FOM1
1933	cg08838158	0.000954719255546494	CXCL9_FOM1
1934	cg08856033	0.000892087486411526	CXCL9_FOM1
1935	cg08901520	0.00299330424445532	CXCL9_FOM1
1936	cg08963013	0.00101442322006719	CXCL9_FOM1
1937	cg08977816	-0.000989464503372555	CXCL9_FOM1
1938	cg09068086	0.00388810370754699	CXCL9_FOM1
1939	cg09072756	-0.00513851122677601	CXCL9_FOM1
1940	cg09167632	-0.00378957973941255	CXCL9_FOM1
1941	cg09167828	0.00431738072155309	CXCL9_FOM1
1942	cg09218462	1.16249263476718e-05	CXCL9_FOM1
1943	cg09256281	-0.00062277276430124	CXCL9_FOM1
1944	cg09283548	-0.00172825644032231	CXCL9_FOM1
1945	cg09289202	-0.0183763906652313	CXCL9_FOM1
1946	cg09294347	0.00339608788197069	CXCL9_FOM1
1947	cg09305815	0.000457919508294966	CXCL9_FOM1
1948	cg09318840	-0.000187029131223941	CXCL9_FOM1
1949	cg09335314	-0.000737886524006915	CXCL9_FOM1
1950	cg09343667	-0.000676336275899872	CXCL9_FOM1
1951	cg09357934	-0.00256703279489287	CXCL9_FOM1
1952	cg09455823	0.0033696744040242	CXCL9_FOM1
1953	cg09457752	0.00127485620293548	CXCL9_FOM1
1954	cg09538006	-0.000533037525745219	CXCL9_FOM1
1955	cg09552548	0.00615957768947548	CXCL9_FOM1
1956	cg09579209	-5.97327620504589e-05	CXCL9_FOM1
1957	cg09589951	0.00123954349585809	CXCL9_FOM1
1958	cg09699751	0.00275974463527424	CXCL9_FOM1
1959	cg09829645	-0.0076321722508266	CXCL9_FOM1
1960	cg09834706	0.00225780130922395	CXCL9_FOM1
1961	cg09887415	0.00123193393092251	CXCL9_FOM1
1962	cg09906382	-0.00232458228656447	CXCL9_FOM1
1963	cg09932405	-0.00121183950902959	CXCL9_FOM1
1964	cg09982942	-0.0079421644497424	CXCL9_FOM1
1965	cg09988805	0.00700822510005962	CXCL9_FOM1
1966	cg09991306	0.002327969971441	CXCL9_FOM1
1967	cg10010103	-0.000618917314528463	CXCL9_FOM1
1968	cg10068464	0.000688554628597167	CXCL9_FOM1
1969	cg10075506	0.0112754219466994	CXCL9_FOM1
1970	cg10081994	-0.000647319774690365	CXCL9_FOM1
1971	cg10115387	-0.00180589331137664	CXCL9_FOM1
1972	cg10266455	-0.000216210443121545	CXCL9_FOM1
1973	cg10366439	0.00168452660642484	CXCL9_FOM1
1974	cg10392614	-8.2853861534728e-05	CXCL9_FOM1
1975	cg10560052	0.000387157890490987	CXCL9_FOM1
1976	cg10579530	0.000390646079763888	CXCL9_FOM1
1977	cg10588622	-0.00241494197174241	CXCL9_FOM1
1978	cg10610477	-0.00390917614997966	CXCL9_FOM1
1979	cg10616515	0.00162793212001336	CXCL9_FOM1
1980	cg10645314	0.00136873319700878	CXCL9_FOM1
1981	cg10658240	-0.000107865613354265	CXCL9_FOM1
1982	cg10664190	0.000493364925944127	CXCL9_FOM1
1983	cg10724632	-0.00349376077996741	CXCL9_FOM1
1984	cg10763594	0.000525063182063587	CXCL9_FOM1
1985	cg10861541	-0.00194801114824463	CXCL9_FOM1
1986	cg10864319	0.00154736867080771	CXCL9_FOM1
1987	cg10881225	-0.00301601752167007	CXCL9_FOM1
1988	cg10902693	0.0011949859603571	CXCL9_FOM1
1989	cg10934807	-0.000177774969608404	CXCL9_FOM1
1990	cg10939746	-0.00315410778342984	CXCL9_FOM1
1991	cg11007962	-0.000607846621921336	CXCL9_FOM1
1992	cg11063299	-0.000602535052996326	CXCL9_FOM1
1993	cg11074232	-0.00350623100884696	CXCL9_FOM1
1994	cg11234688	-0.00264052584301547	CXCL9_FOM1
1995	cg11237792	-0.00281117857395821	CXCL9_FOM1
1996	cg11308319	0.00201380812503322	CXCL9_FOM1
1997	cg11519236	-1.97885343311438e-05	CXCL9_FOM1
1998	cg11535839	-0.00228590579083106	CXCL9_FOM1
1999	cg11552077	0.0018042660851723	CXCL9_FOM1
[truncated: 50,962 more rows]
